# Supplementary material for: Notes on the genus Xestopus from China, with description of a new species (Carabidae,Sphodrini, Dolichina)
Source: Zookeys. 2021 Jan 11;1009:139–51. doi: 10.3897/zookeys.1009.61515 (PMC7813805; doi:10.3897/zookeys.1009.61515)
Supplement: XML Treatment for Xestopus [file zookeys.1009.61515-treatment1.xml]

<!DOCTYPE tp:taxon-treatment
  PUBLIC "-//TaxonX//DTD Taxonomic Treatment Publishing DTD v0 20100105//EN" "tax-treatment-NSO.dtd">
<tp:taxon-treatment xmlns:tp="http://www.plazi.org/taxpub"><tp:treatment-meta><kwd-group><label>Taxon classification</label><kwd><named-content xmlns:xlink="http://www.w3.org/1999/xlink" content-type="kingdom">Animalia</named-content></kwd><kwd><named-content xmlns:xlink="http://www.w3.org/1999/xlink" content-type="order">Coleoptera</named-content></kwd><kwd><named-content xmlns:xlink="http://www.w3.org/1999/xlink" content-type="family">Carabidae</named-content></kwd></kwd-group><mixed-citation publication-type="journal"><person-group><name><surname>Zhu</surname><given-names>Pingzhou</given-names></name><name><surname>Kavanaugh</surname><given-names>David H.</given-names></name><name><surname>Liang</surname><given-names>Hongbin</given-names></name></person-group><article-title>Notes on the genus <italic><tp:taxon-name><tp:taxon-name-part taxon-name-part-type="genus" reg="Xestopus">Xestopus</tp:taxon-name-part></tp:taxon-name></italic> from China, with description of a new species (<tp:taxon-name><tp:taxon-name-part taxon-name-part-type="family">Carabidae</tp:taxon-name-part></tp:taxon-name>,<tp:taxon-name><tp:taxon-name-part taxon-name-part-type="tribe">Sphodrini</tp:taxon-name-part></tp:taxon-name>, <tp:taxon-name><tp:taxon-name-part taxon-name-part-type="subtribe">Dolichina</tp:taxon-name-part></tp:taxon-name>)</article-title><source>Zookeys</source><day>11</day><month>1</month><year>2021</year><volume>1009</volume><fpage>139</fpage><lpage>151</lpage><pub-id pub-id-type="doi">10.3897/zookeys.1009.61515</pub-id></mixed-citation></tp:treatment-meta><tp:nomenclature><label>Genus</label><tp:taxon-name><object-id xmlns:xlink="http://www.w3.org/1999/xlink" content-type="arpha" xlink:type="simple">2AACC6DF-9C28-5942-89C2-5E4E529A077F</object-id>
            <tp:taxon-name-part taxon-name-part-type="genus" reg="Xestopus">Xestopus</tp:taxon-name-part>
          </tp:taxon-name><tp:taxon-authority>Andrewes, 1937</tp:taxon-authority><tp:nomenclature-citation-list><tp:nomenclature-citation><tp:taxon-name>
            <tp:taxon-name-part taxon-name-part-type="genus" reg="Xestopus"/></tp:taxon-name><comment><xref ref-type="bibr" rid="B1">Andrewes 1937</xref>: 59; <xref ref-type="bibr" rid="B12">Morvan 1979</xref>: 41 (mentioned only); <xref ref-type="bibr" rid="B2">Casale 1981</xref>: 389 (key to species); <xref ref-type="bibr" rid="B13">Morvan 1982</xref>: 45 (described new species); <xref ref-type="bibr" rid="B3">Casale 1988</xref>: 138 (placed in <tp:taxon-name><tp:taxon-name-part taxon-name-part-type="subtribe">Dolichina</tp:taxon-name-part></tp:taxon-name>); <xref ref-type="bibr" rid="B16">Sciaky and Facchini 1997</xref>: 235 (described new species); <xref ref-type="bibr" rid="B17">Sciaky and Wrase 1998</xref>: 223 (key to genera of <tp:taxon-name><tp:taxon-name-part taxon-name-part-type="subtribe">Dolichina</tp:taxon-name-part></tp:taxon-name>); <xref ref-type="bibr" rid="B9">Lorenz 1998</xref>: 373 (catalogue); <xref ref-type="bibr" rid="B8">Hovorka and Sciaky 2003</xref>: 530 (catalogue); <xref ref-type="bibr" rid="B10">Lorenz 2005</xref>: 399 (catalogue); <xref ref-type="bibr" rid="B7">Hovorka 2017</xref>: 769 (catalogue); <xref ref-type="bibr" rid="B14">Schmidt and Will 2020</xref>: 336 (diagnosis). </comment></tp:nomenclature-citation><tp:nomenclature-citation><tp:taxon-name>
                <tp:taxon-name-part taxon-name-part-type="genus" reg="Nepalocalathus"/>
              </tp:taxon-name><comment>Synonym: <tp:taxon-name><tp:taxon-name-part taxon-name-part-type="genus" reg="Nepalocalathus">Nepalocalathus</tp:taxon-name-part></tp:taxon-name> Habu, 1973: 100, type species <tp:taxon-name><tp:taxon-name-part taxon-name-part-type="genus" reg="Calathus">Calathus</tp:taxon-name-part> <tp:taxon-name-part taxon-name-part-type="species" reg="kumatai">kumatai</tp:taxon-name-part></tp:taxon-name> Habu, 1973; <xref ref-type="bibr" rid="B6">Habu 1978</xref>: 302 (raised to genus rank and transferred to <tp:taxon-name><tp:taxon-name-part taxon-name-part-type="subtribe">Dolichina</tp:taxon-name-part></tp:taxon-name>); <xref ref-type="bibr" rid="B2">Casale 1981</xref>: 389 (synonymized with <tp:taxon-name><tp:taxon-name-part taxon-name-part-type="genus" reg="Xestopus">Xestopus</tp:taxon-name-part></tp:taxon-name>). </comment></tp:nomenclature-citation><tp:nomenclature-citation><tp:taxon-name>
                <tp:taxon-name-part taxon-name-part-type="genus" reg="Xestopus"/>
              </tp:taxon-name><comment>Synonym: <tp:taxon-name><tp:taxon-name-part taxon-name-part-type="genus" reg="Wittmerosphodrus">Wittmerosphodrus</tp:taxon-name-part></tp:taxon-name> Morvan, 1978: 100, type species <tp:taxon-name><tp:taxon-name-part taxon-name-part-type="genus" reg="Wittmerosphodrus">Wittmerosphodrus</tp:taxon-name-part> <tp:taxon-name-part taxon-name-part-type="species" reg="walteri">walteri</tp:taxon-name-part></tp:taxon-name> Morvan, 1978; <xref ref-type="bibr" rid="B12">Morvan 1979</xref>: 36 (described a new species); <xref ref-type="bibr" rid="B2">Casale 1981</xref>: 389 (synonymized with <tp:taxon-name><tp:taxon-name-part taxon-name-part-type="genus" reg="Xestopus">Xestopus</tp:taxon-name-part></tp:taxon-name>). </comment></tp:nomenclature-citation></tp:nomenclature-citation-list></tp:nomenclature><tp:treatment-sec sec-type="type species" id="SECID0EFLAC"><title>Type species.</title><p><italic><tp:taxon-name><tp:taxon-name-part taxon-name-part-type="genus" reg="Pristonychus">Pristonychus</tp:taxon-name-part> <tp:taxon-name-part taxon-name-part-type="species" reg="alticola">alticola</tp:taxon-name-part></tp:taxon-name></italic> Fairmaire, 1889 (type locality: Mountain Yeomatong, North Myanmar; holotype in <named-content xmlns:xlink="http://www.w3.org/1999/xlink" content-type="dwc:institutional_code" xlink:type="simple">NZSI</named-content>), by monotypy.</p></tp:treatment-sec><tp:treatment-sec sec-type="diagnosis" id="SECID0E2LAC"><title>Diagnosis.</title><p>Among the seven genera of <tp:taxon-name><tp:taxon-name-part taxon-name-part-type="subtribe">Dolichina</tp:taxon-name-part></tp:taxon-name>, <italic><tp:taxon-name><tp:taxon-name-part taxon-name-part-type="genus" reg="Xestopus">Xestopus</tp:taxon-name-part></tp:taxon-name></italic> can be distinguished from others by the following character combination: third antennomere very long, usually longer than the first two antennomeres combined; tooth of mentum bifid; pronotum more or less cordiform; elytra with microsculpture nearly isodiametric, parascutellar seta present, elytral disc without setigerous pores; lateral grooves absent on metatarsomeres I–IV; males with right paramere hooked at apex; female apical gonocoxite with one ensiform seta at external margin (in most specimens) and sensory pit absent. Detailed descriptions and a key to the genera in the subtribe <tp:taxon-name><tp:taxon-name-part taxon-name-part-type="subtribe">Dolichina</tp:taxon-name-part></tp:taxon-name> have been provided by <xref ref-type="bibr" rid="B2">Casale (1981)</xref> and <xref ref-type="bibr" rid="B17">Sciaky and Wrase (1998)</xref>.</p></tp:treatment-sec><tp:treatment-sec sec-type="comparisons" id="SECID0E1MAC"><title>Comparisons.</title><p>This genus is most similar to the genus <italic><tp:taxon-name><tp:taxon-name-part taxon-name-part-type="genus" reg="Dolichus">Dolichus</tp:taxon-name-part></tp:taxon-name></italic> Bonelli, sharing the large body size (&gt;15 mm), but its members differ from those of the latter in having the tooth of the mentum bifid, the pronotum cordiform, elytral interval 3 without setigerous pores, and the right paramere of male genitalia apically hooked.</p></tp:treatment-sec><tp:treatment-sec sec-type="distribution" id="SECID0EHNAC"><title>Distribution.</title><p>This genus includes eight species distributed along the Himalayas (two in Nepal, three in Bhutan, two in China, and one in Myanmar).</p></tp:treatment-sec><tp:treatment-sec sec-type="remarks" id="SECID0EMNAC"><title>Remarks.</title><p>The type species of this genus, <italic><tp:taxon-name><tp:taxon-name-part taxon-name-part-type="genus" reg="Xestopus">Xestopus</tp:taxon-name-part> <tp:taxon-name-part taxon-name-part-type="species" reg="alticola">alticola</tp:taxon-name-part></tp:taxon-name></italic> (Fairmaire, 1889) was described from Mount Yeomatong, northern Myanmar. In the two versions of the <italic>Catalogue of Palearctic <tp:taxon-name><tp:taxon-name-part taxon-name-part-type="order">Coleoptera</tp:taxon-name-part></tp:taxon-name></italic> (<xref ref-type="bibr" rid="B8">Hovorka and Sciaky 2003</xref>; <xref ref-type="bibr" rid="B7">Hovorka 2017</xref>), the distribution of this species includes Sichuan and Sikkim and both these two are doubtful. The record for Sikkim was added by <xref ref-type="bibr" rid="B1">Andrewes (1937)</xref>; however, this locality and the type locality are extremely distant from each other for a species with apterous members. In addition, the record for Sikkim maybe a different species (<xref ref-type="bibr" rid="B12">Morvan 1979</xref>; <xref ref-type="bibr" rid="B2">Casale 1981</xref>). No other literature records have reported <italic><tp:taxon-name><tp:taxon-name-part taxon-name-part-type="genus" reg="Xestopus">X.</tp:taxon-name-part> <tp:taxon-name-part taxon-name-part-type="species" reg="alticola">alticola</tp:taxon-name-part></tp:taxon-name></italic> from Sichuan, and, in fact, no <italic><tp:taxon-name><tp:taxon-name-part taxon-name-part-type="genus" reg="Xestopus">Xestopus</tp:taxon-name-part></tp:taxon-name></italic> specimens have been found in that province during our many expeditions in Sichuan, so we also doubt the reliability of this distributional record.</p><p><xref ref-type="bibr" rid="B2">Casale (1981)</xref> pointed out that the three species from Bhutan (<italic><tp:taxon-name><tp:taxon-name-part taxon-name-part-type="genus" reg="Xestopus">X.</tp:taxon-name-part> <tp:taxon-name-part taxon-name-part-type="species" reg="walteri">walteri</tp:taxon-name-part></tp:taxon-name></italic> (Morvan, 1978), <italic><tp:taxon-name><tp:taxon-name-part taxon-name-part-type="genus" reg="Xestopus">X.</tp:taxon-name-part> <tp:taxon-name-part taxon-name-part-type="species" reg="bhutanensis">bhutanensis</tp:taxon-name-part></tp:taxon-name></italic> (Morvan, 1979), and <italic><tp:taxon-name><tp:taxon-name-part taxon-name-part-type="genus" reg="Xestopus">X.</tp:taxon-name-part> <tp:taxon-name-part taxon-name-part-type="species" reg="cordicollis">cordicollis</tp:taxon-name-part></tp:taxon-name></italic> (Morvan, 1979)) may represent three subspecies of a single species or eventually be combined into one species when abundant materials are available. Conversely, the male allotype and female holotype of <italic><tp:taxon-name><tp:taxon-name-part taxon-name-part-type="genus" reg="Xestopus">X.</tp:taxon-name-part> <tp:taxon-name-part taxon-name-part-type="species" reg="nepalensis">nepalensis</tp:taxon-name-part></tp:taxon-name></italic> probably represent two different species, in our opinion, based on the original description and figures. The male differs from the female in having elytra with (1) rufous color in the scutellar region and along the sutural margin to mid-length, (2) the humeri more rounded, (3) the basal margination markedly sinuate, and (4) the apices more rounded and slightly oblique medially. Thus, a revision appears necessary to deal with this situation.</p></tp:treatment-sec><ref-list><ref id="B1"><mixed-citation xmlns:xlink="http://www.w3.org/1999/xlink" xlink:type="simple"><person-group><name name-style="western"><surname>Andrewes</surname><given-names>HE</given-names></name></person-group> (<year>1937</year>) <article-title>Keys to some Indian genera of <tp:taxon-name><tp:taxon-name-part taxon-name-part-type="family">Carabidae</tp:taxon-name-part></tp:taxon-name> (Col.). VIII. The genera of the <tp:taxon-name><tp:taxon-name-part taxon-name-part-type="tribe">Sphodrini</tp:taxon-name-part></tp:taxon-name> group.</article-title><source>The Proceedings of the Royal Entomological Society of London (B)</source><volume>6</volume>: <fpage>59</fpage>–<lpage>63</lpage>. <ext-link xlink:type="simple" ext-link-type="doi" xlink:href="10.1111/j.1365-3113.1937.tb00297.x">https://doi.org/10.1111/j.1365-3113.1937.tb00297.x</ext-link></mixed-citation></ref><ref id="B12"><mixed-citation xmlns:xlink="http://www.w3.org/1999/xlink" xlink:type="simple"><person-group><name name-style="western"><surname>Morvan</surname><given-names>P</given-names></name></person-group> (<year>1979</year>) <article-title>Ergebnisse der Bhutan-Expedition 1972 des Naturhistorischen Museums in Basel. <tp:taxon-name><tp:taxon-name-part taxon-name-part-type="order">Coleoptera</tp:taxon-name-part></tp:taxon-name>: Fam. <tp:taxon-name><tp:taxon-name-part taxon-name-part-type="family">Carabidae</tp:taxon-name-part></tp:taxon-name>, tribus <tp:taxon-name><tp:taxon-name-part taxon-name-part-type="tribe">Sphodrini</tp:taxon-name-part></tp:taxon-name>.</article-title><source>Entomologica Basiliensia</source><volume>4</volume>: <fpage>31</fpage>–<lpage>42</lpage>.</mixed-citation></ref><ref id="B2"><mixed-citation xmlns:xlink="http://www.w3.org/1999/xlink" xlink:type="simple"><person-group><name name-style="western"><surname>Casale</surname><given-names>A</given-names></name></person-group> (<year>1981</year>) <article-title><tp:taxon-name><tp:taxon-name-part taxon-name-part-type="family">Carabidae</tp:taxon-name-part></tp:taxon-name> dell’Himalaya Nepalese. <tp:taxon-name><tp:taxon-name-part taxon-name-part-type="tribe">Sphodrini</tp:taxon-name-part></tp:taxon-name> nuovi o poco noti (<tp:taxon-name><tp:taxon-name-part taxon-name-part-type="class">Insecta</tp:taxon-name-part></tp:taxon-name>: <tp:taxon-name><tp:taxon-name-part taxon-name-part-type="order">Coleoptera</tp:taxon-name-part></tp:taxon-name>).</article-title><source>Senckenbergiana Biologica</source><volume>61</volume> [<issue>1980</issue>]: <fpage>383</fpage>–<lpage>395</lpage>.</mixed-citation></ref><ref id="B13"><mixed-citation xmlns:xlink="http://www.w3.org/1999/xlink" xlink:type="simple"><person-group><name name-style="western"><surname>Morvan</surname><given-names>P</given-names></name></person-group> (<year>1982</year>) <article-title>Contribution à la connaissance des coléoptères <tp:taxon-name><tp:taxon-name-part taxon-name-part-type="family">Carabidae</tp:taxon-name-part></tp:taxon-name> du Népal (7ème note) (<tp:taxon-name><tp:taxon-name-part taxon-name-part-type="order">Coleoptera</tp:taxon-name-part></tp:taxon-name><tp:taxon-name><tp:taxon-name-part taxon-name-part-type="family">Carabidae</tp:taxon-name-part></tp:taxon-name>, <tp:taxon-name><tp:taxon-name-part taxon-name-part-type="tribe">Anchomenini</tp:taxon-name-part></tp:taxon-name> et <tp:taxon-name><tp:taxon-name-part taxon-name-part-type="tribe">Sphodrini</tp:taxon-name-part></tp:taxon-name>).</article-title><source>Miscellanea Entomologica</source><volume>49</volume>: <fpage>37</fpage>–<lpage>48</lpage>.</mixed-citation></ref><ref id="B3"><mixed-citation xmlns:xlink="http://www.w3.org/1999/xlink" xlink:type="simple"><person-group><name name-style="western"><surname>Casale</surname><given-names>A</given-names></name></person-group> (<year>1988</year>) <article-title>Revisione degli <tp:taxon-name><tp:taxon-name-part taxon-name-part-type="subtribe">Sphodrina</tp:taxon-name-part></tp:taxon-name> (<tp:taxon-name><tp:taxon-name-part taxon-name-part-type="order">Coleoptera</tp:taxon-name-part></tp:taxon-name>, <tp:taxon-name><tp:taxon-name-part taxon-name-part-type="family">Carabidae</tp:taxon-name-part></tp:taxon-name>, <tp:taxon-name><tp:taxon-name-part taxon-name-part-type="tribe">Sphodrini</tp:taxon-name-part></tp:taxon-name>).</article-title><source>Museo Regionale di Scienze Naturali (Torino), Monografie</source><volume>5</volume>: <fpage>1</fpage>–<lpage>1024</lpage>.</mixed-citation></ref><ref id="B16"><mixed-citation xmlns:xlink="http://www.w3.org/1999/xlink" xlink:type="simple"><person-group><name name-style="western"><surname>Sciaky</surname><given-names>R</given-names></name><name name-style="western"><surname>Facchini</surname><given-names>S</given-names></name></person-group> (<year>1997</year>) <article-title><italic><tp:taxon-name><tp:taxon-name-part taxon-name-part-type="genus">Xestopus</tp:taxon-name-part> <tp:taxon-name-part taxon-name-part-type="species">cyaneus</tp:taxon-name-part></tp:taxon-name></italic> new species from Cina (<tp:taxon-name><tp:taxon-name-part taxon-name-part-type="order">Coleoptera</tp:taxon-name-part></tp:taxon-name><tp:taxon-name><tp:taxon-name-part taxon-name-part-type="family">Carabidae</tp:taxon-name-part></tp:taxon-name>).</article-title><source>Bollettino della Società Entomologica Italiana</source><volume>129</volume>: <fpage>235</fpage>–<lpage>240</lpage>.</mixed-citation></ref><ref id="B17"><mixed-citation xmlns:xlink="http://www.w3.org/1999/xlink" xlink:type="simple"><person-group><name name-style="western"><surname>Sciaky</surname><given-names>R</given-names></name><name name-style="western"><surname>Wrase</surname><given-names>DW</given-names></name></person-group> (<year>1998</year>) <article-title>Two new genera of <tp:taxon-name><tp:taxon-name-part taxon-name-part-type="tribe">Sphodrini</tp:taxon-name-part></tp:taxon-name><tp:taxon-name><tp:taxon-name-part taxon-name-part-type="subtribe">Dolichina</tp:taxon-name-part></tp:taxon-name> from China (<tp:taxon-name><tp:taxon-name-part taxon-name-part-type="order">Coleoptera</tp:taxon-name-part></tp:taxon-name><tp:taxon-name><tp:taxon-name-part taxon-name-part-type="family">Carabidae</tp:taxon-name-part></tp:taxon-name>).</article-title><source>Bolletino della Società Entomologica Italiana</source><volume>130</volume>: <fpage>221</fpage>–<lpage>232</lpage>.</mixed-citation></ref><ref id="B9"><mixed-citation xmlns:xlink="http://www.w3.org/1999/xlink" xlink:type="simple"><person-group><name name-style="western"><surname>Lorenz</surname><given-names>W</given-names></name></person-group> (<year>1998</year>) <source>Systematic List of Extant Ground Beetles of the World.</source><publisher-name>Wolfgang Lorenz</publisher-name>, <publisher-loc>Tutzing</publisher-loc>, <size units="page">502 pp</size>.</mixed-citation></ref><ref id="B8"><mixed-citation xmlns:xlink="http://www.w3.org/1999/xlink" xlink:type="simple"><person-group><name name-style="western"><surname>Hovorka</surname><given-names>O</given-names></name><name name-style="western"><surname>Sciaky</surname><given-names>R</given-names></name></person-group> (<year>2003</year>) <article-title>Subtribe <tp:taxon-name><tp:taxon-name-part taxon-name-part-type="subtribe">Dolichina</tp:taxon-name-part></tp:taxon-name> Brullé, 1834.</article-title> In: <person-group><name name-style="western"><surname>Löbl</surname><given-names>I</given-names></name><name name-style="western"><surname>Smetana</surname><given-names>A</given-names></name></person-group> (<role>Eds</role>) <issue-title>Catalogue of Palaearctic Coleoptera (Vol.</issue-title><source>1). <tp:taxon-name><tp:taxon-name-part taxon-name-part-type="suborder">Archostemata</tp:taxon-name-part></tp:taxon-name>–<tp:taxon-name><tp:taxon-name-part taxon-name-part-type="suborder">Myxophaga</tp:taxon-name-part></tp:taxon-name>–<tp:taxon-name><tp:taxon-name-part taxon-name-part-type="suborder">Adephaga</tp:taxon-name-part></tp:taxon-name>. Apollo Books, Stenstrup</source>, <fpage>529</fpage>–<lpage>530</lpage>.</mixed-citation></ref><ref id="B10"><mixed-citation xmlns:xlink="http://www.w3.org/1999/xlink" xlink:type="simple"><person-group><name name-style="western"><surname>Lorenz</surname><given-names>W</given-names></name></person-group> (<year>2005</year>) <source>Systematic List of Extant Ground Beetles of the World (<tp:taxon-name><tp:taxon-name-part taxon-name-part-type="class">Insecta</tp:taxon-name-part></tp:taxon-name><tp:taxon-name><tp:taxon-name-part taxon-name-part-type="order">Coleoptera</tp:taxon-name-part></tp:taxon-name><tp:taxon-name>Geadephaga</tp:taxon-name>: <tp:taxon-name><tp:taxon-name-part taxon-name-part-type="family">Trachypachidae</tp:taxon-name-part></tp:taxon-name> and <tp:taxon-name><tp:taxon-name-part taxon-name-part-type="family">Carabidae</tp:taxon-name-part></tp:taxon-name> incl. <tp:taxon-name><tp:taxon-name-part taxon-name-part-type="subfamily">Paussinae</tp:taxon-name-part></tp:taxon-name>, <tp:taxon-name><tp:taxon-name-part taxon-name-part-type="subfamily">Cicindelinae</tp:taxon-name-part></tp:taxon-name>, <tp:taxon-name><tp:taxon-name-part taxon-name-part-type="subfamily">Rhysodinae</tp:taxon-name-part></tp:taxon-name>), second edition.</source><publisher-name>Wolfgang Lorenz</publisher-name>, <publisher-loc>Tutzing</publisher-loc>, <size units="page">530 pp</size>.</mixed-citation></ref><ref id="B7"><mixed-citation xmlns:xlink="http://www.w3.org/1999/xlink" xlink:type="simple"><person-group><name name-style="western"><surname>Hovorka</surname><given-names>O</given-names></name></person-group> (<year>2017</year>) <article-title>Subtribe <tp:taxon-name><tp:taxon-name-part taxon-name-part-type="subtribe">Dolichina</tp:taxon-name-part></tp:taxon-name> Brullé, 1834.</article-title> In: <person-group><name name-style="western"><surname>Löbl</surname><given-names>I</given-names></name><name name-style="western"><surname>Löbl</surname><given-names>D</given-names></name></person-group> (<role>Eds</role>) <issue-title>Catalogue of Palearctic Coleoptera (Vol.</issue-title><source>1. 2<sup>nd</sup> Edn.). Brill, Leiden and Boston</source>, <fpage>768</fpage>–<lpage>769</lpage>.</mixed-citation></ref><ref id="B14"><mixed-citation xmlns:xlink="http://www.w3.org/1999/xlink" xlink:type="simple"><person-group><name name-style="western"><surname>Schmidt</surname><given-names>J</given-names></name><name name-style="western"><surname>Will</surname><given-names>K</given-names></name></person-group> (<year>2020</year>) <article-title>A new subgenus for “<italic><tp:taxon-name><tp:taxon-name-part taxon-name-part-type="genus">Acalathus</tp:taxon-name-part></tp:taxon-name></italic>” <italic>advena</italic> (LeConte, 1846) and the challenge of defining <tp:taxon-name><tp:taxon-name-part taxon-name-part-type="subtribe">Calathina</tp:taxon-name-part></tp:taxon-name> based on morphological characters (<tp:taxon-name><tp:taxon-name-part taxon-name-part-type="order">Coleoptera</tp:taxon-name-part></tp:taxon-name>, <tp:taxon-name><tp:taxon-name-part taxon-name-part-type="family">Carabidae</tp:taxon-name-part></tp:taxon-name>, <tp:taxon-name><tp:taxon-name-part taxon-name-part-type="tribe">Sphodrini</tp:taxon-name-part></tp:taxon-name>).</article-title><source>Zootaxa</source><volume>4722</volume>(<issue>4</issue>): <fpage>326</fpage>–<lpage>338</lpage>. <ext-link xlink:type="simple" ext-link-type="doi" xlink:href="10.11646/zootaxa.4722.4.2">https://doi.org/10.11646/zootaxa.4722.4.2</ext-link></mixed-citation></ref><ref id="B6"><mixed-citation xmlns:xlink="http://www.w3.org/1999/xlink" xlink:type="simple"><person-group><name name-style="western"><surname>Habu</surname><given-names>A</given-names></name></person-group> (<year>1978</year>) <source>Fauna Japonica. <tp:taxon-name><tp:taxon-name-part taxon-name-part-type="family">Carabidae</tp:taxon-name-part></tp:taxon-name>: <tp:taxon-name><tp:taxon-name-part taxon-name-part-type="tribe">Platynini</tp:taxon-name-part></tp:taxon-name> (<tp:taxon-name><tp:taxon-name-part taxon-name-part-type="class">Insecta</tp:taxon-name-part></tp:taxon-name>: <tp:taxon-name><tp:taxon-name-part taxon-name-part-type="order">Coleoptera</tp:taxon-name-part></tp:taxon-name>).</source><publisher-name>Keigaku Publishing Co.</publisher-name>, <publisher-loc>Tokyo</publisher-loc>, <size units="page">447 pp</size>. [xxxvi pls.]</mixed-citation></ref></ref-list></tp:taxon-treatment>
