# Supplementary material for: Notes on the genus Xestopus from China, with description of a new species (Carabidae,Sphodrini, Dolichina)
Source: Zookeys. 2021 Jan 11;1009:139–51. doi: 10.3897/zookeys.1009.61515 (PMC7813805; doi:10.3897/zookeys.1009.61515)
Supplement: XML Treatment for Xestopus gutangensis [file zookeys.1009.61515-treatment2.xml]

<!DOCTYPE tp:taxon-treatment
  PUBLIC "-//TaxonX//DTD Taxonomic Treatment Publishing DTD v0 20100105//EN" "tax-treatment-NSO.dtd">
<tp:taxon-treatment xmlns:tp="http://www.plazi.org/taxpub"><tp:treatment-meta><kwd-group><label>Taxon classification</label><kwd><named-content xmlns:xlink="http://www.w3.org/1999/xlink" content-type="kingdom">Animalia</named-content></kwd><kwd><named-content xmlns:xlink="http://www.w3.org/1999/xlink" content-type="order">Coleoptera</named-content></kwd><kwd><named-content xmlns:xlink="http://www.w3.org/1999/xlink" content-type="family">Carabidae</named-content></kwd></kwd-group><mixed-citation publication-type="journal"><person-group><name><surname>Zhu</surname><given-names>Pingzhou</given-names></name><name><surname>Kavanaugh</surname><given-names>David H.</given-names></name><name><surname>Liang</surname><given-names>Hongbin</given-names></name></person-group><article-title>Notes on the genus <italic><tp:taxon-name><tp:taxon-name-part taxon-name-part-type="genus" reg="Xestopus">Xestopus</tp:taxon-name-part></tp:taxon-name></italic> from China, with description of a new species (<tp:taxon-name><tp:taxon-name-part taxon-name-part-type="family">Carabidae</tp:taxon-name-part></tp:taxon-name>,<tp:taxon-name><tp:taxon-name-part taxon-name-part-type="tribe">Sphodrini</tp:taxon-name-part></tp:taxon-name>, <tp:taxon-name><tp:taxon-name-part taxon-name-part-type="subtribe">Dolichina</tp:taxon-name-part></tp:taxon-name>)</article-title><source>Zookeys</source><day>11</day><month>1</month><year>2021</year><volume>1009</volume><fpage>139</fpage><lpage>151</lpage><pub-id pub-id-type="doi">10.3897/zookeys.1009.61515</pub-id></mixed-citation></tp:treatment-meta><tp:nomenclature><tp:taxon-name><object-id xmlns:xlink="http://www.w3.org/1999/xlink" content-type="arpha" xlink:type="simple">73AC6D00-B435-5132-BACC-7E915B88F3B0</object-id>
            <tp:taxon-name-part taxon-name-part-type="genus" reg="Xestopus">Xestopus</tp:taxon-name-part>
            <tp:taxon-name-part taxon-name-part-type="species" reg="gutangensis">gutangensis</tp:taxon-name-part>
            <object-id xmlns:xlink="http://www.w3.org/1999/xlink" content-type="zoobank" xlink:type="simple">http://zoobank.org/9BF90A02-37CD-4FF6-B5A2-5EF5F4C90A3D</object-id>
          </tp:taxon-name><tp:taxon-authority>Zhu &amp; Kavanaugh</tp:taxon-authority><tp:taxon-status xmlns:xlink="http://www.w3.org/1999/xlink" xlink:type="simple">sp. nov.</tp:taxon-status><xref ref-type="fig" rid="F1">Figures 1</xref><xref ref-type="fig" rid="F2">, 3–7</xref><xref ref-type="fig" rid="F2">, 8–10</xref><xref ref-type="fig" rid="F3">, 19</xref></tp:nomenclature><tp:treatment-sec sec-type="type locality" id="SECID0EWCAE"><title>Type locality.</title><p>China, Xizang: Mêdog (<named-content xmlns:xlink="http://www.w3.org/1999/xlink" content-type="dwc:verbatimCoordinates" xlink:type="simple"><named-content content-type="geo-json" specific-use="{&#34;type&#34;:&#34;Point&#34;,&#34;coordinates&#34;:[95.735630,29.464140]}" id="NCID0E6CAE" xlink:type="simple">29.46414°N, 95.73563°E</named-content></named-content>), altitude 2025 m.</p></tp:treatment-sec><tp:treatment-sec sec-type="type material" id="SECID0EEDAE"><title>Type material.</title><p><bold><italic>Holotype</italic>.</bold> Мale (<abbrev xmlns:xlink="http://www.w3.org/1999/xlink" content-type="institution" xlink:title="Institute of Zoology, Chinese Academy of Sciences, Beijing, China" id="ABBRID0EPDAE" xlink:type="simple">IZAS</abbrev>), body length = 16.9 mm, board mounted, genitalia dissected and glued on plastic film pinned under specimen, “Xizang, Nyingchi Prefecture, Mêdog County, Gutang Township, Xingkai village, <named-content xmlns:xlink="http://www.w3.org/1999/xlink" content-type="dwc:verbatimCoordinates" xlink:type="simple"><named-content content-type="geo-json" specific-use="{&#34;type&#34;:&#34;Point&#34;,&#34;coordinates&#34;:[95.735630,29.464140]}" id="NCID0EXDAE" xlink:type="simple">29.46414°N, 95.73563°E</named-content></named-content>”; “2025 m, 2019.VIII.15 N, Liang H.B. &amp; Xu Y. lgt., Institute of Zoology, <abbrev xmlns:xlink="http://www.w3.org/1999/xlink" content-type="institution" xlink:title="Institute of Zoology, Chinese Academy of Sciences, Beijing, China" id="ABBRID0E3DAE" xlink:type="simple">IZAS</abbrev>”; “HOLOTYPE ♂ <italic><tp:taxon-name><tp:taxon-name-part taxon-name-part-type="genus" reg="Xestopus">Xestopus</tp:taxon-name-part> <tp:taxon-name-part taxon-name-part-type="species" reg="gutangensis">gutangensis</tp:taxon-name-part></tp:taxon-name></italic> sp. nov. des. ZHU &amp; KAVANAUGH 2020” [red label]. <bold><italic>Paratypes</italic></bold> (34 males and 45 females): one female (<abbrev xmlns:xlink="http://www.w3.org/1999/xlink" content-type="institution" xlink:title="Institute of Zoology, Chinese Academy of Sciences, Beijing, China" id="ABBRID0EPEAE" xlink:type="simple">IZAS</abbrev>), “CHINA, Yunnan, Gongshan County, Dulongjiang Township, Bapo, 1412 m, <named-content xmlns:xlink="http://www.w3.org/1999/xlink" content-type="dwc:verbatimCoordinates" xlink:type="simple"><named-content content-type="geo-json" specific-use="{&#34;type&#34;:&#34;Point&#34;,&#34;coordinates&#34;:[98.349750,27.739020]}" id="NCID0EXEAE" xlink:type="simple">27.73902°N, 098.34975°E</named-content></named-content>, 26 October 2004, Stop # LHB-2004-033, H.-B. Liang collector”; 14 males and 13 females (<named-content xmlns:xlink="http://www.w3.org/1999/xlink" content-type="dwc:institutional_code" xlink:type="simple">CAS</named-content>, <abbrev xmlns:xlink="http://www.w3.org/1999/xlink" content-type="institution" xlink:title="Institute of Zoology, Chinese Academy of Sciences, Beijing, China" id="ABBRID0EBFAE" xlink:type="simple">IZAS</abbrev>), “CHINA, Yunnan, Gongshan County, Dulongjiang Township, Bapo, Mulangdang, 1355 m, <named-content xmlns:xlink="http://www.w3.org/1999/xlink" content-type="dwc:verbatimCoordinates" xlink:type="simple"><named-content content-type="geo-json" specific-use="{&#34;type&#34;:&#34;Point&#34;,&#34;coordinates&#34;:[98.347450,27.752560]}" id="NCID0EJFAE" xlink:type="simple">27.75256°N, 098.34745°E</named-content></named-content>, 4 November 2004, Stop # LHB-2004-046, H.-B. Liang collector”; one male and three females (<named-content xmlns:xlink="http://www.w3.org/1999/xlink" content-type="dwc:institutional_code" xlink:type="simple">CAS</named-content>, <abbrev xmlns:xlink="http://www.w3.org/1999/xlink" content-type="institution" xlink:title="Institute of Zoology, Chinese Academy of Sciences, Beijing, China" id="ABBRID0ETFAE" xlink:type="simple">IZAS</abbrev>), “CHINA, Yunnan, Gongshan County, Dulongjiang Township, 0.6 km N of Dizhengdang village on Dulong Jiang, <named-content xmlns:xlink="http://www.w3.org/1999/xlink" content-type="dwc:verbatimCoordinates" xlink:type="simple"><named-content content-type="geo-json" specific-use="{&#34;type&#34;:&#34;Point&#34;,&#34;coordinates&#34;:[98.326520,28.084420]}" id="NCID0E2FAE" xlink:type="simple">28.08442°N, 098.32652°E</named-content></named-content>, 1880 m, 29 October 2004, Stop # DHK-2004-061B, D.H. Kavanaugh, G. Tang &amp; D.-Z. Dong collectors”; three females (<named-content xmlns:xlink="http://www.w3.org/1999/xlink" content-type="dwc:institutional_code" xlink:type="simple">CAS</named-content>, <abbrev xmlns:xlink="http://www.w3.org/1999/xlink" content-type="institution" xlink:title="Institute of Zoology, Chinese Academy of Sciences, Beijing, China" id="ABBRID0EFGAE" xlink:type="simple">IZAS</abbrev>), “CHINA, Yunnan, Gongshan County, Dulongjiang Township, 0.6 km N of Dizhengdang village on Dulong Jiang, <named-content xmlns:xlink="http://www.w3.org/1999/xlink" content-type="dwc:verbatimCoordinates" xlink:type="simple"><named-content content-type="geo-json" specific-use="{&#34;type&#34;:&#34;Point&#34;,&#34;coordinates&#34;:[98.326520,28.084420]}" id="NCID0ENGAE" xlink:type="simple">28.08442°N, 098.32652°E</named-content></named-content>, 1880 m, 30 October 2004, Stop # DHK-2004-064, D.H. Kavanaugh, G. Tang &amp; D.-Z. Dong collectors”; one male and three females (<named-content xmlns:xlink="http://www.w3.org/1999/xlink" content-type="dwc:institutional_code" xlink:type="simple">CAS</named-content>, <abbrev xmlns:xlink="http://www.w3.org/1999/xlink" content-type="institution" xlink:title="Institute of Zoology, Chinese Academy of Sciences, Beijing, China" id="ABBRID0EXGAE" xlink:type="simple">IZAS</abbrev>), “CHINA, Yunnan, Gongshan County, Dulongjiang Township, west bank of Dulong Jiang at Elideng village, 1640 m, <named-content xmlns:xlink="http://www.w3.org/1999/xlink" content-type="dwc:verbatimCoordinates" xlink:type="simple"><named-content content-type="geo-json" specific-use="{&#34;type&#34;:&#34;Point&#34;,&#34;coordinates&#34;:[98.321450,28.002870]}" id="NCID0E6GAE" xlink:type="simple">28.00287°N, 098.32145°E</named-content></named-content>, 3 November 2004, Stop # DHK-2004-073, D.H. Kavanaugh, G. Tang &amp; D.-Z. Dong collectors”; one male (<named-content xmlns:xlink="http://www.w3.org/1999/xlink" content-type="dwc:institutional_code" xlink:type="simple">CAS</named-content>), “CHINA, Yunnan, Gongshan County, Dulongjiang Township, 0.5 km N of Kongdang, 1500 m, <named-content xmlns:xlink="http://www.w3.org/1999/xlink" content-type="dwc:verbatimCoordinates" xlink:type="simple"><named-content content-type="geo-json" specific-use="{&#34;type&#34;:&#34;Point&#34;,&#34;coordinates&#34;:[98.340630,27.881110]}" id="NCID0EMHAE" xlink:type="simple">27.88111°N, 098.34063°E</named-content></named-content>, 25 October 2004, Stop # DHK-2004-057B, D.H. Kavanaugh , H.-B. Liang &amp; D.-Z. Dong collectors”; two males and three females (<named-content xmlns:xlink="http://www.w3.org/1999/xlink" content-type="dwc:institutional_code" xlink:type="simple">CAS</named-content>, <abbrev xmlns:xlink="http://www.w3.org/1999/xlink" content-type="institution" xlink:title="Institute of Zoology, Chinese Academy of Sciences, Beijing, China" id="ABBRID0EWHAE" xlink:type="simple">IZAS</abbrev>), “CHINA, Yunnan, Gongshan County, Dulongjiang Township, 0.5 km N of Kongdang, 1500 m, <named-content xmlns:xlink="http://www.w3.org/1999/xlink" content-type="dwc:verbatimCoordinates" xlink:type="simple"><named-content content-type="geo-json" specific-use="{&#34;type&#34;:&#34;Point&#34;,&#34;coordinates&#34;:[98.340630,27.881110]}" id="NCID0E5HAE" xlink:type="simple">27.88111°N, 098.34063°E</named-content></named-content>, 25 October 2004, Stop # DHK-2004-057C, D.H. Kavanaugh, Q.-B. Hou, H.-B. Liang, D.-Z. Dong &amp; G. Tang collectors”; six males and eight females (<named-content xmlns:xlink="http://www.w3.org/1999/xlink" content-type="dwc:institutional_code" xlink:type="simple">CAS</named-content>, <abbrev xmlns:xlink="http://www.w3.org/1999/xlink" content-type="institution" xlink:title="Institute of Zoology, Chinese Academy of Sciences, Beijing, China" id="ABBRID0EIIAE" xlink:type="simple">IZAS</abbrev>), “CHINA, Yunnan, Gongshan County, Dulongjiang Township, Dulong Jiang at Xianjiudang village, 1580 m, <named-content xmlns:xlink="http://www.w3.org/1999/xlink" content-type="dwc:verbatimCoordinates" xlink:type="simple"><named-content content-type="geo-json" specific-use="{&#34;type&#34;:&#34;Point&#34;,&#34;coordinates&#34;:[98.333400,27.940920]}" id="NCID0EQIAE" xlink:type="simple">27.94092°N, 098.33340°E</named-content></named-content>, 4 November 2004, Stop # DHK-2004-074, D.H. Kavanaugh, M.A. Dixon, G. Tang &amp; D.-Z. Dong collectors”; one male and five females (<abbrev xmlns:xlink="http://www.w3.org/1999/xlink" content-type="institution" xlink:title="Institute of Zoology, Chinese Academy of Sciences, Beijing, China" id="ABBRID0EVIAE" xlink:type="simple">IZAS</abbrev>), the same collecting data as holotype; six males and four females (<abbrev xmlns:xlink="http://www.w3.org/1999/xlink" content-type="institution" xlink:title="Institute of Zoology, Chinese Academy of Sciences, Beijing, China" id="ABBRID0E1IAE" xlink:type="simple">IZAS</abbrev>, <named-content xmlns:xlink="http://www.w3.org/1999/xlink" content-type="dwc:institutional_code" xlink:type="simple">CAS</named-content>), “CHINA, Tibet, Bomi, Yi’ong, Tangmai bridge, Beach of Yi’ong Zangbo, <named-content xmlns:xlink="http://www.w3.org/1999/xlink" content-type="dwc:verbatimCoordinates" xlink:type="simple"><named-content content-type="geo-json" specific-use="{&#34;type&#34;:&#34;Point&#34;,&#34;coordinates&#34;:[95.065770,30.096330]}" id="NCID0EHJAE" xlink:type="simple">30.09633°N, 95.06577°E</named-content></named-content>”; “2035 m, 2006.8.30 N, Liang H.B., Song Z.S., Institute of Zoology, Chinese Acad. of Sciences”; one male and one female (<abbrev xmlns:xlink="http://www.w3.org/1999/xlink" content-type="institution" xlink:title="Institute of Zoology, Chinese Academy of Sciences, Beijing, China" id="ABBRID0EMJAE" xlink:type="simple">IZAS</abbrev>), “CHINA, Xizang, Nyingchi, Bomi, Yi’ong, Tangmai bridge, Beach of Yi’ong Zangbo, <named-content xmlns:xlink="http://www.w3.org/1999/xlink" content-type="dwc:verbatimCoordinates" xlink:type="simple"><named-content content-type="geo-json" specific-use="{&#34;type&#34;:&#34;Point&#34;,&#34;coordinates&#34;:[95.065770,30.096330]}" id="NCID0EUJAE" xlink:type="simple">30.09633°N, 95.06577°E</named-content></named-content>”; “2035m, 2020.VIII.31 N, Liang H.B. &amp; Zhang N. lgt., Institute of Zoology, Chinese Acad. of Sciences”; one male and one female (<abbrev xmlns:xlink="http://www.w3.org/1999/xlink" content-type="institution" xlink:title="Institute of Zoology, Chinese Academy of Sciences, Beijing, China" id="ABBRID0EZJAE" xlink:type="simple">IZAS</abbrev>), “CHINA, Xizang, Nyingchi, Bomi, Yi’ong, Tangmai bridge, Beach of Yi’ong Zangbo, <named-content xmlns:xlink="http://www.w3.org/1999/xlink" content-type="dwc:verbatimCoordinates" xlink:type="simple"><named-content content-type="geo-json" specific-use="{&#34;type&#34;:&#34;Point&#34;,&#34;coordinates&#34;:[95.065770,30.096330]}" id="NCID0EBKAE" xlink:type="simple">30.09633°N, 95.06577°E</named-content></named-content>”; “2035 m, 2020.IX.1 N, Liang H.B. &amp; Zhang N. lgt., Institute of Zoology, Chinese Acad. of Sciences”; All paratypes also bear the following label: “PARATYPE <italic><tp:taxon-name><tp:taxon-name-part taxon-name-part-type="genus" reg="Xestopus">Xestopus</tp:taxon-name-part> <tp:taxon-name-part taxon-name-part-type="species" reg="gutangensis">gutangensis</tp:taxon-name-part></tp:taxon-name></italic> sp. nov. des. ZHU &amp; KAVANAUGH 2020” [red label].</p></tp:treatment-sec><tp:treatment-sec sec-type="diagnosis" id="SECID0ERKAE"><title>Diagnosis.</title><p>Dorsum black, elytra with more or less bluish metallic luster. Anterior supraorbital setae present. Pronotum with lateral margins faintly sinuate before posterior angles. Apices of elytra rounded (Fig. <xref ref-type="fig" rid="F2">6</xref>). Hind wings full-sized. Metepisternum long and narrow.</p></tp:treatment-sec><tp:treatment-sec sec-type="comparisons" id="SECID0E2KAE"><title>Comparisons.</title><p>This new species is most similar to <italic><tp:taxon-name><tp:taxon-name-part taxon-name-part-type="genus" reg="Xestopus">Xestopus</tp:taxon-name-part> <tp:taxon-name-part taxon-name-part-type="species" reg="cyaneus">cyaneus</tp:taxon-name-part></tp:taxon-name></italic>, sharing the bluish elytra and full-sized hind wings, which are distinctive features in the genus. <italic><tp:taxon-name><tp:taxon-name-part taxon-name-part-type="genus" reg="Xestopus">X.</tp:taxon-name-part> <tp:taxon-name-part taxon-name-part-type="species" reg="gutangensis">gutangensis</tp:taxon-name-part></tp:taxon-name></italic> sp. nov. can be readily distinguished from <italic><tp:taxon-name><tp:taxon-name-part taxon-name-part-type="genus" reg="Xestopus">X.</tp:taxon-name-part> <tp:taxon-name-part taxon-name-part-type="species" reg="cyaneus">cyaneus</tp:taxon-name-part></tp:taxon-name></italic> by: (1) anterior pair of supraorbital setae present; (2) apices of elytra rounded; (3) apical lamella of median lobe strongly bent ventrally like a hook; (4) endophallus without a densely setose area on left side; (5) gonocoxite II of female ovipositor very long. Supernumerary setae have been found in some <italic><tp:taxon-name><tp:taxon-name-part taxon-name-part-type="genus" reg="Xestopus">X.</tp:taxon-name-part> <tp:taxon-name-part taxon-name-part-type="species" reg="gutangensis">gutangensis</tp:taxon-name-part></tp:taxon-name></italic> specimens in the area of the posterior supraorbital setae, on the pronotal lateral margins and posterior angles, and on the external margin of gonocoxite II (as ensiform setae). These additional setae were not observed on any of the specimens of <italic><tp:taxon-name><tp:taxon-name-part taxon-name-part-type="genus" reg="Xestopus">X.</tp:taxon-name-part> <tp:taxon-name-part taxon-name-part-type="species" reg="cyaneus">cyaneus</tp:taxon-name-part></tp:taxon-name></italic> that we examined.</p></tp:treatment-sec><tp:treatment-sec sec-type="description" id="SECID0EYMAE"><title>Description.</title><p><abbrev xmlns:xlink="http://www.w3.org/1999/xlink" xlink:title="body length" id="ABBRID0E5MAE" xlink:type="simple">BL</abbrev> = 15.7–18.0 mm, <abbrev xmlns:xlink="http://www.w3.org/1999/xlink" xlink:title="body width" id="ABBRID0ECNAE" xlink:type="simple">BW</abbrev> = 6.4–7.8 mm. Dorsum (Fig. <xref ref-type="fig" rid="F1">1</xref>) black, elytra with more or less bluish metallic luster, very faint in some specimens; appendages dark, antennomeres 4–11, labial and maxillary palpi, apex of mouthparts and tarsomeres dark brown; venter black, without metallic luster. Head, pronotum and elytra with strong isodiametric microsculpture.</p><fig id="F1" position="float" orientation="portrait"><object-id xmlns:xlink="http://www.w3.org/1999/xlink" content-type="doi" xlink:type="simple">10.3897/zookeys.1009.61515.figures1-2</object-id><object-id xmlns:xlink="http://www.w3.org/1999/xlink" content-type="arpha" xlink:type="simple">CC27D8B6-4855-510F-93D5-D06C30239E66</object-id><label>Figures 1, 2.</label><caption><p>Holotypes of <italic><tp:taxon-name><tp:taxon-name-part taxon-name-part-type="genus" reg="Xestopus">Xestopus</tp:taxon-name-part></tp:taxon-name></italic> spp. <bold>1</bold><italic><tp:taxon-name><tp:taxon-name-part taxon-name-part-type="genus" reg="Xestopus">X.</tp:taxon-name-part> <tp:taxon-name-part taxon-name-part-type="species" reg="gutangensis">gutangensis</tp:taxon-name-part></tp:taxon-name></italic> Zhu &amp; Kavanaugh, sp. nov. (male, Xizang, <abbrev xmlns:xlink="http://www.w3.org/1999/xlink" content-type="institution" xlink:title="Institute of Zoology, Chinese Academy of Sciences, Beijing, China" id="ABBRID0EGOAE" xlink:type="simple">IZAS</abbrev>) <bold>2</bold><italic><tp:taxon-name><tp:taxon-name-part taxon-name-part-type="genus" reg="Xestopus">X.</tp:taxon-name-part> <tp:taxon-name-part taxon-name-part-type="species" reg="cyaneus">cyaneus</tp:taxon-name-part></tp:taxon-name></italic> Sciaky &amp; Facchini, 1997 (female, Xizang, <abbrev xmlns:xlink="http://www.w3.org/1999/xlink" xlink:title="Collection of Riccardo Sciaky, Milano, Italy" id="ABBRID0EYOAE" xlink:type="simple">CRS</abbrev>). Scale bar: 5.0 mm.</p></caption><graphic xmlns:xlink="http://www.w3.org/1999/xlink" xlink:href="zookeys-1009-139-g001.jpg" position="float" orientation="portrait" xlink:type="simple" id="oo_496215.jpg"><uri content-type="original_file" xlink:type="simple">https://binary.pensoft.net/fig/496215</uri></graphic></fig><p><bold><italic>Head</italic></bold> with vertex smooth; frontal impressions shallow and curved, in front of eyes; clypeus with anterior margin faintly emarginate; labrum with anterior margin straight; temporae slightly swollen behind eyes; both anterior and posterior pairs of supraorbital setae present (two pairs of posterior supraorbital setae present in a few specimens); antennae long and slender, extended to basal one-third of elytra.</p><p><bold><italic>Pronotum</italic></bold> cordiform, slightly transverse, <abbrev xmlns:xlink="http://www.w3.org/1999/xlink" xlink:title="Pronotum width" id="ABBRID0EPPAE" xlink:type="simple">PW</abbrev>/<abbrev xmlns:xlink="http://www.w3.org/1999/xlink" xlink:title="pronotum length" id="ABBRID0ETPAE" xlink:type="simple">PL</abbrev> = 1.38–1.55, widest near anterior quarter; anterior margin markedly concave, slightly wider than basal margin, <abbrev xmlns:xlink="http://www.w3.org/1999/xlink" xlink:title="apical width" id="ABBRID0EXPAE" xlink:type="simple">PAW</abbrev>/<abbrev xmlns:xlink="http://www.w3.org/1999/xlink" xlink:title="basal width" id="ABBRID0E2PAE" xlink:type="simple">PBW</abbrev> = 1.13–1.33, lateral margins broadly rounded before middle, then distinctly narrowed to base, faintly sinuate before posterior angles, <abbrev xmlns:xlink="http://www.w3.org/1999/xlink" xlink:title="Pronotum width" id="ABBRID0E6PAE" xlink:type="simple">PW</abbrev>/<abbrev xmlns:xlink="http://www.w3.org/1999/xlink" xlink:title="basal width" id="ABBRID0EDQAE" xlink:type="simple">PBW</abbrev> = 1.31–1.50, lateral margins with one pair of setae at widest points and posterior angles respectively (with an additional seta on one or both sides and at either or both widest points and posterior angles), basal margin straight; anterior angles rounded, moderately extended forward, posterior angles distinctly obtuse; disc glabrous, gently convex; median line fine but clearly defined; basal fovea large and deep, without punctures but with some wrinkles; lateral explanations very wide and impunctate.</p><p><bold><italic>Elytra</italic></bold> wide, <abbrev xmlns:xlink="http://www.w3.org/1999/xlink" xlink:title="Elytra length" id="ABBRID0EOQAE" xlink:type="simple">EL</abbrev>/<abbrev xmlns:xlink="http://www.w3.org/1999/xlink" xlink:title="elytral greatest width" id="ABBRID0ESQAE" xlink:type="simple">EW</abbrev> = 1.44–1.59, moderately dilated towards apex, widest near posterior third, apices rounded; basal margination complete and straight; humeral angles rounded, without teeth; intervals moderately convex, striae shallow and impunctate; parascutellar striae well developed and short, between suture and stria 1; parascutellar pores present; interval 3 without setigerous pores; umbilicate series on interval 9 composed of approximately 25 setigerous pores, continuous in middle. Hind wings fully sized.</p><p><bold><italic>Venter</italic>.</bold> Propleuron, mesoepisternum, and metepisternum glabrous, metepisternum long and narrow; all abdominal sternites with a few shallow wrinkles laterally.</p><p><bold><italic>Legs</italic></bold> long and slender, all tarsi smooth, claws distinctly denticulate in basal half.</p><p><bold><italic>Male genitalia</italic>.</bold> Median lobe (Figs <xref ref-type="fig" rid="F2">3</xref>, <xref ref-type="fig" rid="F2">7</xref>) long, slender, and straight but slightly bent ventrally; apical orifice opened dorsally, very long and wide, from basal bulb to apical lamella; in dorsal view (Fig. <xref ref-type="fig" rid="F2">3A</xref>), left and right margins both straight, apical lamella long, length about twice its basal width, apex rounded; in left lateral view (Fig. <xref ref-type="fig" rid="F2">3B</xref>), ventral margin weakly expanded in the middle, apical portion slightly bent dorsally and then strongly bent ventrally like a hook at apex. Left paramere (Fig. <xref ref-type="fig" rid="F2">5</xref>) large and round, with a membranous filament at apex. Right paramere (Fig. <xref ref-type="fig" rid="F2">4</xref>) markedly styloid and curved, the angle between basal portion and apical portion near 90°; apical portion moderately bent ventrally, apical hook rounded. Endophallus (Fig. <xref ref-type="fig" rid="F2">7</xref>) simple, with only a single large lobe, straight, extended right at an angle of about 30° relative to longitudinal axis of the median lobe in dorsal view (Fig. <xref ref-type="fig" rid="F2">7D</xref>); surface smooth, without setae or scales; gonopore and gonopore lobe folded in this specimen.</p><fig id="F2" position="float" orientation="portrait"><object-id xmlns:xlink="http://www.w3.org/1999/xlink" content-type="doi" xlink:type="simple">10.3897/zookeys.1009.61515.figures3-18</object-id><object-id xmlns:xlink="http://www.w3.org/1999/xlink" content-type="arpha" xlink:type="simple">3EF5FABF-94CA-5B09-9DB9-7B45E07B8D0B</object-id><label>Figures 3–18.</label><caption><p>Morphological features of <italic><tp:taxon-name><tp:taxon-name-part taxon-name-part-type="genus" reg="Xestopus">Xestopus</tp:taxon-name-part></tp:taxon-name></italic> spp. <bold>3–6</bold> holotype of <italic><tp:taxon-name><tp:taxon-name-part taxon-name-part-type="genus" reg="Xestopus">X.</tp:taxon-name-part> <tp:taxon-name-part taxon-name-part-type="species" reg="gutangensis">gutangensis</tp:taxon-name-part></tp:taxon-name></italic> Zhu &amp; Kavanaugh, sp. nov. <bold>7–10</bold> paratype of <italic><tp:taxon-name><tp:taxon-name-part taxon-name-part-type="genus" reg="Xestopus">X.</tp:taxon-name-part> <tp:taxon-name-part taxon-name-part-type="species" reg="gutangensis">gutangensis</tp:taxon-name-part></tp:taxon-name></italic> Zhu &amp; Kavanaugh, sp. nov. <bold>11–18</bold><italic><tp:taxon-name><tp:taxon-name-part taxon-name-part-type="genus" reg="Xestopus">X.</tp:taxon-name-part> <tp:taxon-name-part taxon-name-part-type="species" reg="cyaneus">cyaneus</tp:taxon-name-part></tp:taxon-name></italic> Sciaky &amp; Facchini, 1997 <bold>3, 11</bold> median lobe of aedeagus <bold>A</bold> dorsal view <bold>B</bold> left lateral view <bold>4, 12</bold> right paramere <bold>5, 13</bold> left paramere <bold>6, 14</bold> apex of left elytron <bold>7, 15</bold> endophallus <bold>A</bold> left lateral view <bold>B</bold> ventral view <bold>C</bold> right lateral view <bold>D</bold> dorsal view <bold>8, 16</bold> female reproductive system <bold>9, 17</bold> female tergum VIII <bold>10, 18</bold> female sternum VIII. Scale bars: 1.0 mm.</p></caption><graphic xmlns:xlink="http://www.w3.org/1999/xlink" xlink:href="zookeys-1009-139-g002.jpg" position="float" orientation="portrait" xlink:type="simple" id="oo_496216.jpg"><uri content-type="original_file" xlink:type="simple">https://binary.pensoft.net/fig/496216</uri></graphic></fig><p><bold><italic>Female genitalia</italic></bold> (Figs <xref ref-type="fig" rid="F2">8–10</xref>). Gonocoxite II of ovipositor very long, length about four times basal width, with one ensiform seta at external margin in most specimens (two ensiform setae in a few specimens and ensiform seta very small in some specimens), sensory pit of apical gonocoxite absent. Bursa copulatrix very large, rounded. Spermatheca moderately long and tube-like, length about five times maximum width.</p></tp:treatment-sec><tp:treatment-sec sec-type="distribution" id="SECID0ENVAE"><title>Distribution</title><p>(Fig. <xref ref-type="fig" rid="F3">19</xref>). This species is known from Bomi and Mêdog counties, Xizang, and from the northern part of the Dulongjiang valley in Gongshan County, Yunnan.</p></tp:treatment-sec><tp:treatment-sec sec-type="etymology" id="SECID0EXVAE"><title>Etymology.</title><p>The new species is named for Gutang Township, where the type locality, Mêdog, is located.</p></tp:treatment-sec><tp:treatment-sec sec-type="Affinities" id="SECID0E3VAE"><title>Affinities.</title><p>Among all <italic><tp:taxon-name><tp:taxon-name-part taxon-name-part-type="genus" reg="Xestopus">Xestopus</tp:taxon-name-part></tp:taxon-name></italic> species, only <italic><tp:taxon-name><tp:taxon-name-part taxon-name-part-type="genus" reg="Xestopus">X.</tp:taxon-name-part> <tp:taxon-name-part taxon-name-part-type="species" reg="gutangensis">gutangensis</tp:taxon-name-part></tp:taxon-name></italic> and <italic><tp:taxon-name><tp:taxon-name-part taxon-name-part-type="genus" reg="Xestopus">X.</tp:taxon-name-part> <tp:taxon-name-part taxon-name-part-type="species" reg="cyaneus">cyaneus</tp:taxon-name-part></tp:taxon-name></italic> have the bluish elytra and full-sized hind wings. Thus, a close relationship of these two species is likely, and the absence of anterior supraorbital setae in the latter is clearly apomorphic within the genus.</p></tp:treatment-sec><tp:treatment-sec><!--Section generated to contain objects referenced in tp:taxon-treatment.--><fig id="F3" position="float" orientation="portrait"><object-id xmlns:xlink="http://www.w3.org/1999/xlink" content-type="doi" xlink:type="simple">10.3897/zookeys.1009.61515.figure19</object-id><object-id xmlns:xlink="http://www.w3.org/1999/xlink" content-type="arpha" xlink:type="simple">E95FD74D-19D5-5583-9FCB-48D27F02BC8E</object-id><label>Figure 19.</label><caption><p>Distribution map for <italic><tp:taxon-name><tp:taxon-name-part taxon-name-part-type="genus" reg="Xestopus">Xestopus</tp:taxon-name-part></tp:taxon-name></italic> from China: <italic><tp:taxon-name><tp:taxon-name-part taxon-name-part-type="genus" reg="Xestopus">X.</tp:taxon-name-part> <tp:taxon-name-part taxon-name-part-type="species" reg="gutangensis">gutangensis</tp:taxon-name-part></tp:taxon-name></italic> sp. nov. (blue); <italic><tp:taxon-name><tp:taxon-name-part taxon-name-part-type="genus" reg="Xestopus">X.</tp:taxon-name-part> <tp:taxon-name-part taxon-name-part-type="species" reg="cyaneus">cyaneus</tp:taxon-name-part></tp:taxon-name></italic> (red).</p></caption><graphic xmlns:xlink="http://www.w3.org/1999/xlink" xlink:href="zookeys-1009-139-g003.jpg" position="float" orientation="portrait" xlink:type="simple" id="oo_496217.jpg"><uri content-type="original_file" xlink:type="simple">https://binary.pensoft.net/fig/496217</uri></graphic></fig></tp:treatment-sec></tp:taxon-treatment>
