# Supplementary material for: Notes on the genus Xestopus from China, with description of a new species (Carabidae,Sphodrini, Dolichina)
Source: Zookeys. 2021 Jan 11;1009:139–51. doi: 10.3897/zookeys.1009.61515 (PMC7813805; doi:10.3897/zookeys.1009.61515)
Supplement: XML Treatment for Xestopus cyaneus [file zookeys.1009.61515-treatment3.xml]

<!DOCTYPE tp:taxon-treatment
  PUBLIC "-//TaxonX//DTD Taxonomic Treatment Publishing DTD v0 20100105//EN" "tax-treatment-NSO.dtd">
<tp:taxon-treatment xmlns:tp="http://www.plazi.org/taxpub"><tp:treatment-meta><kwd-group><label>Taxon classification</label><kwd><named-content xmlns:xlink="http://www.w3.org/1999/xlink" content-type="kingdom">Animalia</named-content></kwd><kwd><named-content xmlns:xlink="http://www.w3.org/1999/xlink" content-type="order">Coleoptera</named-content></kwd><kwd><named-content xmlns:xlink="http://www.w3.org/1999/xlink" content-type="family">Carabidae</named-content></kwd></kwd-group><mixed-citation publication-type="journal"><person-group><name><surname>Zhu</surname><given-names>Pingzhou</given-names></name><name><surname>Kavanaugh</surname><given-names>David H.</given-names></name><name><surname>Liang</surname><given-names>Hongbin</given-names></name></person-group><article-title>Notes on the genus <italic><tp:taxon-name><tp:taxon-name-part taxon-name-part-type="genus" reg="Xestopus">Xestopus</tp:taxon-name-part></tp:taxon-name></italic> from China, with description of a new species (<tp:taxon-name><tp:taxon-name-part taxon-name-part-type="family">Carabidae</tp:taxon-name-part></tp:taxon-name>,<tp:taxon-name><tp:taxon-name-part taxon-name-part-type="tribe">Sphodrini</tp:taxon-name-part></tp:taxon-name>, <tp:taxon-name><tp:taxon-name-part taxon-name-part-type="subtribe">Dolichina</tp:taxon-name-part></tp:taxon-name>)</article-title><source>Zookeys</source><day>11</day><month>1</month><year>2021</year><volume>1009</volume><fpage>139</fpage><lpage>151</lpage><pub-id pub-id-type="doi">10.3897/zookeys.1009.61515</pub-id></mixed-citation></tp:treatment-meta><tp:nomenclature><tp:taxon-name><object-id xmlns:xlink="http://www.w3.org/1999/xlink" content-type="arpha" xlink:type="simple">4259CDC7-5E6C-5A16-9D17-EF53233310FE</object-id>
            <tp:taxon-name-part taxon-name-part-type="genus" reg="Xestopus">Xestopus</tp:taxon-name-part>
            <tp:taxon-name-part taxon-name-part-type="species" reg="cyaneus">cyaneus</tp:taxon-name-part>
          </tp:taxon-name><tp:taxon-authority>Sciaky &amp; Facchini, 1997</tp:taxon-authority><xref ref-type="fig" rid="F1">Figures 2</xref><xref ref-type="fig" rid="F2">, 11–18</xref><xref ref-type="fig" rid="F3">, 19</xref><tp:nomenclature-citation-list><tp:nomenclature-citation><tp:taxon-name>
                <tp:taxon-name-part taxon-name-part-type="genus" reg="Xestopus">Xestopus</tp:taxon-name-part> <tp:taxon-name-part taxon-name-part-type="species" reg="cyaneus">cyaneus</tp:taxon-name-part></tp:taxon-name><comment>Sciaky &amp; Facchini, 1997: 235 (type locality: Anjula Pass, SE Tibet, China; holotype in <abbrev xmlns:xlink="http://www.w3.org/1999/xlink" xlink:title="Collection of Riccardo Sciaky, Milano, Italy" id="ABBRID0E4YAE" xlink:type="simple">CRS</abbrev>); <xref ref-type="bibr" rid="B9">Lorenz 1998</xref>: 373 (catalogue); <xref ref-type="bibr" rid="B8">Hovorka and Sciaky 2003</xref>: 530 (catalogue); <xref ref-type="bibr" rid="B10">Lorenz 2005</xref>: 399 (catalogue); <xref ref-type="bibr" rid="B7">Hovorka 2017</xref>: 769 (catalogue).</comment></tp:nomenclature-citation></tp:nomenclature-citation-list></tp:nomenclature><tp:treatment-sec sec-type="material" id="SECID0ERZAE"><title>Material examined.</title><p>Total 196 specimens. <bold><italic>Holotype</italic></bold> of <italic><tp:taxon-name><tp:taxon-name-part taxon-name-part-type="genus" reg="Xestopus">Xestopus</tp:taxon-name-part> <tp:taxon-name-part taxon-name-part-type="species" reg="cyaneus">cyaneus</tp:taxon-name-part></tp:taxon-name></italic> Sciaky &amp; Facchini, 1997, by monotypy (<abbrev xmlns:xlink="http://www.w3.org/1999/xlink" xlink:title="Collection of Riccardo Sciaky, Milano, Italy" id="ABBRID0EF1AE" xlink:type="simple">CRS</abbrev>): female, body length = 16.1 mm, board mounted, “Tibet S. Or. Anjula Pass 9.7.95 leg. Tarasov”, “HOLOTYPUS <tp:taxon-name><tp:taxon-name-part taxon-name-part-type="genus" reg="Xestopus">Xestopus</tp:taxon-name-part> <tp:taxon-name-part taxon-name-part-type="species" reg="cyaneus">cyaneus</tp:taxon-name-part></tp:taxon-name> n. sp. Det. Sciaky 1996” [red label]. One male and one female (<abbrev xmlns:xlink="http://www.w3.org/1999/xlink" xlink:title="Collection of Riccardo Sciaky, Milano, Italy" id="ABBRID0ET1AE" xlink:type="simple">CRS</abbrev>), “China, Tibet, Motuo co., Hanmi, VI.2013”; one male and one female (<abbrev xmlns:xlink="http://www.w3.org/1999/xlink" xlink:title="Collection of Riccardo Sciaky, Milano, Italy" id="ABBRID0EX1AE" xlink:type="simple">CRS</abbrev>), “China, Tibet, Motuo co., Hanmi, VIII.2013”; one male and three females (<abbrev xmlns:xlink="http://www.w3.org/1999/xlink" xlink:title="Collection of Riccardo Sciaky, Milano, Italy" id="ABBRID0E21AE" xlink:type="simple">CRS</abbrev>), “China, Tibet, Linzhi area, Linzhi, 2000 m, VIII–IX.2019”; three females (<abbrev xmlns:xlink="http://www.w3.org/1999/xlink" xlink:title="Collection of Riccardo Sciaky, Milano, Italy" id="ABBRID0E61AE" xlink:type="simple">CRS</abbrev>), “China, Tibet, Linzhi area, Mt. Serkyla, 3000–4000 m, VIII.2018”; four females (<abbrev xmlns:xlink="http://www.w3.org/1999/xlink" xlink:title="Collection of Riccardo Sciaky, Milano, Italy" id="ABBRID0ED2AE" xlink:type="simple">CRS</abbrev>), “China, Tibet, Bomi county, 2500 m, VIII.2019”; one female (<abbrev xmlns:xlink="http://www.w3.org/1999/xlink" content-type="institution" xlink:title="Institute of Zoology, Chinese Academy of Sciences, Beijing, China" id="ABBRID0EH2AE" xlink:type="simple">IZAS</abbrev>), “China, Yunnan, Fugong, Lishadi Town, 4km below Shibali Road, <named-content xmlns:xlink="http://www.w3.org/1999/xlink" content-type="dwc:verbatimCoordinates" xlink:type="simple"><named-content content-type="geo-json" specific-use="{&#34;type&#34;:&#34;Point&#34;,&#34;coordinates&#34;:[98.797840,27.157270]}" id="NCID0EP2AE" xlink:type="simple">27.15727°N, 98.79784°E</named-content></named-content>, 2280 m, 2005.VIII.11 N, Tang G lgt.”; two males and three females (<named-content xmlns:xlink="http://www.w3.org/1999/xlink" content-type="dwc:institutional_code" xlink:type="simple">CAS</named-content>, <abbrev xmlns:xlink="http://www.w3.org/1999/xlink" content-type="institution" xlink:title="Institute of Zoology, Chinese Academy of Sciences, Beijing, China" id="ABBRID0EZ2AE" xlink:type="simple">IZAS</abbrev>), “CHINA, Yunnan, Fugong County, Lishadi Township, 4 km E of Shibali on Shibali Road, 2280 m, <named-content xmlns:xlink="http://www.w3.org/1999/xlink" content-type="dwc:verbatimCoordinates" xlink:type="simple"><named-content content-type="geo-json" specific-use="{&#34;type&#34;:&#34;Point&#34;,&#34;coordinates&#34;:[98.797840,27.157270]}" id="NCID0EB3AE" xlink:type="simple">27.15727°N, 098.79784°E</named-content></named-content>, 11 August 2005, Stop# DHK-2005-076A, D. Z. Dong collector”; five males and two females (<named-content xmlns:xlink="http://www.w3.org/1999/xlink" content-type="dwc:institutional_code" xlink:type="simple">CAS</named-content>, <abbrev xmlns:xlink="http://www.w3.org/1999/xlink" content-type="institution" xlink:title="Institute of Zoology, Chinese Academy of Sciences, Beijing, China" id="ABBRID0EL3AE" xlink:type="simple">IZAS</abbrev>), “CHINA, Yunnan, Fugong County, Lishadi Township, Shibali Road from Galadi village to 2.5 km W, <named-content xmlns:xlink="http://www.w3.org/1999/xlink" content-type="dwc:verbatimCoordinates" xlink:type="simple"><named-content content-type="geo-json" specific-use="{&#34;type&#34;:&#34;Point&#34;,&#34;coordinates&#34;:[98.821740,27.138630]}" id="NCID0ET3AE" xlink:type="simple">27.13863°N, 098.82174°E</named-content></named-content> to <named-content xmlns:xlink="http://www.w3.org/1999/xlink" content-type="dwc:verbatimCoordinates" xlink:type="simple"><named-content content-type="geo-json" specific-use="{&#34;type&#34;:&#34;Point&#34;,&#34;coordinates&#34;:[98.820010,27.142860]}" id="NCID0E23AE" xlink:type="simple">27.14286°N, 098.82001°E</named-content></named-content>, 1845–1940 m, 9 August 2005, Stop #DHK-2005-071, D.H. Kavanaugh, H.B. Liang, &amp; D. Z. Dong collectors”; one female (<abbrev xmlns:xlink="http://www.w3.org/1999/xlink" content-type="institution" xlink:title="Institute of Zoology, Chinese Academy of Sciences, Beijing, China" id="ABBRID0EA4AE" xlink:type="simple">IZAS</abbrev>), “CHINA, Yunnan, Fugong County, Lishadi Township, Yamu He at Shikuliudi village, <named-content xmlns:xlink="http://www.w3.org/1999/xlink" content-type="dwc:verbatimCoordinates" xlink:type="simple"><named-content content-type="geo-json" specific-use="{&#34;type&#34;:&#34;Point&#34;,&#34;coordinates&#34;:[98.831180,27.118760]}" id="NCID0EI4AE" xlink:type="simple">27.11876°N, 098.83118°E</named-content></named-content>, 1800 m, 26 April 2004, Stop #LHB-2004-008B, Liang H.-B. collector”; one female (<named-content xmlns:xlink="http://www.w3.org/1999/xlink" content-type="dwc:institutional_code" xlink:type="simple">CAS</named-content>), “CHINA, Yunnan, Fugong County, Lumadeng Township, 4 km E of Lao Shibali on Lao Shibali Road, 2120 m, <named-content xmlns:xlink="http://www.w3.org/1999/xlink" content-type="dwc:verbatimCoordinates" xlink:type="simple"><named-content content-type="geo-json" specific-use="{&#34;type&#34;:&#34;Point&#34;,&#34;coordinates&#34;:[98.805700,27.097000]}" id="NCID0EV4AE" xlink:type="simple">27.09700°N, 098.80570°E</named-content></named-content>, 21 August 2005, Stop# DHK-2005-101, D. Z. Dong collector”; three males and three females (<named-content xmlns:xlink="http://www.w3.org/1999/xlink" content-type="dwc:institutional_code" xlink:type="simple">CAS</named-content>, <abbrev xmlns:xlink="http://www.w3.org/1999/xlink" content-type="institution" xlink:title="Institute of Zoology, Chinese Academy of Sciences, Beijing, China" id="ABBRID0E64AE" xlink:type="simple">IZAS</abbrev>), “CHINA, Yunnan, Fugong County, Lumadeng Township, 1.5 km above confluence of North and South Forks of Yamu He on Lao Shibali Road, 1825 m, <named-content xmlns:xlink="http://www.w3.org/1999/xlink" content-type="dwc:verbatimCoordinates" xlink:type="simple"><named-content content-type="geo-json" specific-use="{&#34;type&#34;:&#34;Point&#34;,&#34;coordinates&#34;:[98.831500,27.119920]}" id="NCID0EH5AE" xlink:type="simple">27.11992°N, 098.83150°E</named-content></named-content>, 15 August 2005, at night, Stop# LHB-05-55, H.B. Liang collector”; three females (<abbrev xmlns:xlink="http://www.w3.org/1999/xlink" content-type="institution" xlink:title="Institute of Zoology, Chinese Academy of Sciences, Beijing, China" id="ABBRID0EM5AE" xlink:type="simple">IZAS</abbrev>), “China, Yunnan, Gongshan, Dulongjiang, Maku village, <named-content xmlns:xlink="http://www.w3.org/1999/xlink" content-type="dwc:verbatimCoordinates" xlink:type="simple"><named-content content-type="geo-json" specific-use="{&#34;type&#34;:&#34;Point&#34;,&#34;coordinates&#34;:[98.305470,27.684453]}" id="NCID0EU5AE" xlink:type="simple">27.684453°N, 98.30547°E</named-content></named-content>, 1691 m, 2019. VIII.21 N, Liang HB &amp; Xu Y lgt.”; one female (<abbrev xmlns:xlink="http://www.w3.org/1999/xlink" content-type="institution" xlink:title="Institute of Zoology, Chinese Academy of Sciences, Beijing, China" id="ABBRID0EZ5AE" xlink:type="simple">IZAS</abbrev>), “CHINA, Yunnan, Gongshan County, Dulongjiang Township, Maku, 1823 m, <named-content xmlns:xlink="http://www.w3.org/1999/xlink" content-type="dwc:verbatimCoordinates" xlink:type="simple"><named-content content-type="geo-json" specific-use="{&#34;type&#34;:&#34;Point&#34;,&#34;coordinates&#34;:[98.304250,27.685530]}" id="NCID0EB6AE" xlink:type="simple">27.68553°N, 098.30425°E</named-content></named-content>, 2 November 2004, Stop # LHB-2004-042, H.-B. Liang collector”; three males and three females (<named-content xmlns:xlink="http://www.w3.org/1999/xlink" content-type="dwc:institutional_code" xlink:type="simple">CAS</named-content>, <abbrev xmlns:xlink="http://www.w3.org/1999/xlink" content-type="institution" xlink:title="Institute of Zoology, Chinese Academy of Sciences, Beijing, China" id="ABBRID0EL6AE" xlink:type="simple">IZAS</abbrev>), “CHINA, Yunnan, Gongshan County, Dulongjiang Township, Maku village, 1800 m, <named-content xmlns:xlink="http://www.w3.org/1999/xlink" content-type="dwc:verbatimCoordinates" xlink:type="simple"><named-content content-type="geo-json" specific-use="{&#34;type&#34;:&#34;Point&#34;,&#34;coordinates&#34;:[98.302990,27.684980]}" id="NCID0ET6AE" xlink:type="simple">27.68498°N, 098.30299°E</named-content></named-content>, 28 August 2006, Stop #DHK-2006-100, D.H. Kavanaugh, J.A. Miller, &amp; D.Z. Dong collectors”; 43 males and 35 females (<named-content xmlns:xlink="http://www.w3.org/1999/xlink" content-type="dwc:institutional_code" xlink:type="simple">CAS</named-content>, <abbrev xmlns:xlink="http://www.w3.org/1999/xlink" content-type="institution" xlink:title="Institute of Zoology, Chinese Academy of Sciences, Beijing, China" id="ABBRID0E46AE" xlink:type="simple">IZAS</abbrev>), “CHINA, Yunnan, Gongshan County, Dulongjiang Township, Maku village, <named-content xmlns:xlink="http://www.w3.org/1999/xlink" content-type="dwc:verbatimCoordinates" xlink:type="simple"><named-content content-type="geo-json" specific-use="{&#34;type&#34;:&#34;Point&#34;,&#34;coordinates&#34;:[98.304190,27.685450]}" id="NCID0EGAAG" xlink:type="simple">27.68545°N, 098.30419°E</named-content></named-content>, 1815 m, 2 September 2006, Stop #DHK-2006-119, Y. Liu &amp; D. Z. Dong collectors”; ten males and nine females (<named-content xmlns:xlink="http://www.w3.org/1999/xlink" content-type="dwc:institutional_code" xlink:type="simple">CAS</named-content>, <abbrev xmlns:xlink="http://www.w3.org/1999/xlink" content-type="institution" xlink:title="Institute of Zoology, Chinese Academy of Sciences, Beijing, China" id="ABBRID0EQAAG" xlink:type="simple">IZAS</abbrev>), “CHINA, Yunnan, Gongshan County, Dulongjiang Township, 0.1 airkm NW of Maku Yakou, 1880 m, <named-content xmlns:xlink="http://www.w3.org/1999/xlink" content-type="dwc:verbatimCoordinates" xlink:type="simple"><named-content content-type="geo-json" specific-use="{&#34;type&#34;:&#34;Point&#34;,&#34;coordinates&#34;:[98.296170,27.679370]}" id="NCID0EYAAG" xlink:type="simple">27.67937°N, 098.29617°E</named-content></named-content>, 31 August 2006, Stop #DHK-2006-110, Y. Liu collector”; nine males and seven females (<named-content xmlns:xlink="http://www.w3.org/1999/xlink" content-type="dwc:institutional_code" xlink:type="simple">CAS</named-content>, <abbrev xmlns:xlink="http://www.w3.org/1999/xlink" content-type="institution" xlink:title="Institute of Zoology, Chinese Academy of Sciences, Beijing, China" id="ABBRID0ECBAG" xlink:type="simple">IZAS</abbrev>), “CHINA, Yunnan, Gongshan County, Dulongjiang Township, 0.5 air km WSW of Maku village on trail to Maku Yakou, 1845 m, <named-content xmlns:xlink="http://www.w3.org/1999/xlink" content-type="dwc:verbatimCoordinates" xlink:type="simple"><named-content content-type="geo-json" specific-use="{&#34;type&#34;:&#34;Point&#34;,&#34;coordinates&#34;:[98.300380,27.683100]}" id="NCID0EKBAG" xlink:type="simple">27.68310°N, 098.30038°E</named-content></named-content>, 29 August 2006, Stop #DHK-2006-103, D. H. Kavanaugh collector”; eight males and five females (<named-content xmlns:xlink="http://www.w3.org/1999/xlink" content-type="dwc:institutional_code" xlink:type="simple">CAS</named-content>, <abbrev xmlns:xlink="http://www.w3.org/1999/xlink" content-type="institution" xlink:title="Institute of Zoology, Chinese Academy of Sciences, Beijing, China" id="ABBRID0EUBAG" xlink:type="simple">IZAS</abbrev>), “CHINA, Yunnan, Gongshan County, Dulongjiang Township, 0.5 air km WSW of Maku village on trail to Maku Yakou, 1845 m, <named-content xmlns:xlink="http://www.w3.org/1999/xlink" content-type="dwc:verbatimCoordinates" xlink:type="simple"><named-content content-type="geo-json" specific-use="{&#34;type&#34;:&#34;Point&#34;,&#34;coordinates&#34;:[98.300380,27.683100]}" id="NCID0E3BAG" xlink:type="simple">27.68310°N, 098.30038°E</named-content></named-content>, 29 August 2006, Stop #DHK-2006-108, D.H. Kavanaugh, J.A. Miller, D.Z. Dong, &amp; Y. Liu collectors”; two males (<named-content xmlns:xlink="http://www.w3.org/1999/xlink" content-type="dwc:institutional_code" xlink:type="simple">CAS</named-content>, <abbrev xmlns:xlink="http://www.w3.org/1999/xlink" content-type="institution" xlink:title="Institute of Zoology, Chinese Academy of Sciences, Beijing, China" id="ABBRID0EGCAG" xlink:type="simple">IZAS</abbrev>), “CHINA, Yunnan, Gongshan County, Dulongjiang Township, 0.5 airkm WSW of Maku village on trail to Maku Yakou, 1845 m, <named-content xmlns:xlink="http://www.w3.org/1999/xlink" content-type="dwc:verbatimCoordinates" xlink:type="simple"><named-content content-type="geo-json" specific-use="{&#34;type&#34;:&#34;Point&#34;,&#34;coordinates&#34;:[98.300380,27.683100]}" id="NCID0EOCAG" xlink:type="simple">27.68310°N, 098.30038°E</named-content></named-content>, 29 August 2006, Stop #DHK-2006-116, D. Z. Dong collector”; one female (<named-content xmlns:xlink="http://www.w3.org/1999/xlink" content-type="dwc:institutional_code" xlink:type="simple">CAS</named-content>), “CHINA, Yunnan Province, Gaoligong Shan, Nujiang Prefecture, Nujiang State Nature Reserve, Qiqi area, 10.3 air km W of Gongshan, <named-content xmlns:xlink="http://www.w3.org/1999/xlink" content-type="dwc:verbatimCoordinates" xlink:type="simple"><named-content content-type="geo-json" specific-use="{&#34;type&#34;:&#34;Point&#34;,&#34;coordinates&#34;:[98.565290,27.715420]}" id="NCID0E2CAG" xlink:type="simple">27.71542°N, 98.56529°E</named-content></named-content>, 2010 m, 9–14 July 2000, Stop#00-22C, D.H. Kavanaugh, C.E. Griswold, Liang H.-B., D. Ubick, &amp; Dong D.-Z. collectors”; one male (<abbrev xmlns:xlink="http://www.w3.org/1999/xlink" content-type="institution" xlink:title="Institute of Zoology, Chinese Academy of Sciences, Beijing, China" id="ABBRID0EADAG" xlink:type="simple">IZAS</abbrev>), “China, Tibet, Bomi, Yi’ong, Tongmai bridge, <named-content xmlns:xlink="http://www.w3.org/1999/xlink" content-type="dwc:verbatimCoordinates" xlink:type="simple"><named-content content-type="geo-json" specific-use="{&#34;type&#34;:&#34;Point&#34;,&#34;coordinates&#34;:[95.065770,30.096330]}" id="NCID0EIDAG" xlink:type="simple">30.09633°N, 95.06577°E</named-content></named-content>, 2035m, 2006.VIII.30 N, Liang HB &amp; Song ZS lgt.”; one male (<abbrev xmlns:xlink="http://www.w3.org/1999/xlink" content-type="institution" xlink:title="Institute of Zoology, Chinese Academy of Sciences, Beijing, China" id="ABBRID0ENDAG" xlink:type="simple">IZAS</abbrev>), “CHINA, Xizang, Nyingchi, Bomi, Yi’ong, Tangmai bridge, Beach of Yi’ong Zangbo, <named-content xmlns:xlink="http://www.w3.org/1999/xlink" content-type="dwc:verbatimCoordinates" xlink:type="simple"><named-content content-type="geo-json" specific-use="{&#34;type&#34;:&#34;Point&#34;,&#34;coordinates&#34;:[95.065770,30.096330]}" id="NCID0EVDAG" xlink:type="simple">30.09633°N, 95.06577°E</named-content></named-content>, 2035 m, 2020.VIII.31 N, Liang H.B. &amp; Zhang N. lgt.”; one female (<abbrev xmlns:xlink="http://www.w3.org/1999/xlink" content-type="institution" xlink:title="Institute of Zoology, Chinese Academy of Sciences, Beijing, China" id="ABBRID0E1DAG" xlink:type="simple">IZAS</abbrev>), “CHINA, Xizang, Nyingchi, Bomi, Yi’ong, Tangmai bridge, Beach of Yi’ong Zangbo, <named-content xmlns:xlink="http://www.w3.org/1999/xlink" content-type="dwc:verbatimCoordinates" xlink:type="simple"><named-content content-type="geo-json" specific-use="{&#34;type&#34;:&#34;Point&#34;,&#34;coordinates&#34;:[95.065770,30.096330]}" id="NCID0ECEAG" xlink:type="simple">30.09633°N, 95.06577°E</named-content></named-content>, 2035 m, 2020.IX.1 N, Liang H.B. &amp; Zhang N. lgt.”; one male (<abbrev xmlns:xlink="http://www.w3.org/1999/xlink" content-type="institution" xlink:title="Institute of Zoology, Chinese Academy of Sciences, Beijing, China" id="ABBRID0EHEAG" xlink:type="simple">IZAS</abbrev>), “China, Tibet, Mêdog, Dagmo road to Gutang, <named-content xmlns:xlink="http://www.w3.org/1999/xlink" content-type="dwc:verbatimCoordinates" xlink:type="simple"><named-content content-type="geo-json" specific-use="{&#34;type&#34;:&#34;Point&#34;,&#34;coordinates&#34;:[95.464200,29.515000]}" id="NCID0EPEAG" xlink:type="simple">29.5150°N, 95.4642°E</named-content></named-content>, 1679 m, 2016.VIII.16, Qiu TF lgt.”; one female (<abbrev xmlns:xlink="http://www.w3.org/1999/xlink" content-type="institution" xlink:title="Institute of Zoology, Chinese Academy of Sciences, Beijing, China" id="ABBRID0EUEAG" xlink:type="simple">IZAS</abbrev>), “China, Xizang, Zhamo-Mêdog road 78K, light trap, <named-content xmlns:xlink="http://www.w3.org/1999/xlink" content-type="dwc:verbatimCoordinates" xlink:type="simple"><named-content content-type="geo-json" specific-use="{&#34;type&#34;:&#34;Point&#34;,&#34;coordinates&#34;:[95.495770,29.665700]}" id="NCID0E3EAG" xlink:type="simple">29.66570°N, 95.49577°E</named-content></named-content>, 2104 m, 2017.VIII.15 N, Liang HB lgt.”; three males and three females (<abbrev xmlns:xlink="http://www.w3.org/1999/xlink" content-type="institution" xlink:title="Institute of Zoology, Chinese Academy of Sciences, Beijing, China" id="ABBRID0EBFAG" xlink:type="simple">IZAS</abbrev>), “China, Xizang, Nyingchi City, Mêdog County, Dagmo Township, Zhamo-Mêdog road 80K, <named-content xmlns:xlink="http://www.w3.org/1999/xlink" content-type="dwc:verbatimCoordinates" xlink:type="simple"><named-content content-type="geo-json" specific-use="{&#34;type&#34;:&#34;Point&#34;,&#34;coordinates&#34;:[95.489994,29.657947]}" id="NCID0EJFAG" xlink:type="simple">29.657947°N, 95.489994°E</named-content></named-content>, 2073.40 m, 2020.IX.17 N, Liang H.B. &amp; Xu Y. lgt.”; one male (<abbrev xmlns:xlink="http://www.w3.org/1999/xlink" content-type="institution" xlink:title="Institute of Zoology, Chinese Academy of Sciences, Beijing, China" id="ABBRID0EOFAG" xlink:type="simple">IZAS</abbrev>), “China, Xizang, Nyingchi City, Mêdog County, Dagmo Township, Zhamo-Mêdog road 80K, <named-content xmlns:xlink="http://www.w3.org/1999/xlink" content-type="dwc:verbatimCoordinates" xlink:type="simple"><named-content content-type="geo-json" specific-use="{&#34;type&#34;:&#34;Point&#34;,&#34;coordinates&#34;:[95.489994,29.657947]}" id="NCID0EWFAG" xlink:type="simple">29.657947°N, 95.489994°E</named-content></named-content>, 2073.40 m, 2020.IX.17 N, Zhang Neng lgt.”;one female (<abbrev xmlns:xlink="http://www.w3.org/1999/xlink" xlink:title="Collection of Changchin Chen, Tianjin, China" id="ABBRID0E2FAG" xlink:type="simple">CCCC</abbrev>), “China, Xizang, Bomi, Tongmai, 2262 m, 2016.VII.24, Lu YQ lgt.”; two males and two females (<abbrev xmlns:xlink="http://www.w3.org/1999/xlink" xlink:title="Collection of Changchin Chen, Tianjin, China" id="ABBRID0E6FAG" xlink:type="simple">CCCC</abbrev>), “China, Xizang, Bomi, Yi’ong, 2380 m, 2016.VII.26, Lu YQ lgt.”; one male and two females (<abbrev xmlns:xlink="http://www.w3.org/1999/xlink" xlink:title="Collection of Changchin Chen, Tianjin, China" id="ABBRID0EDGAG" xlink:type="simple">CCCC</abbrev>), “China, Xizang, Mêdog, 80K, 2350 m, 2016.VII.30, Lu YQ lgt.”.</p></tp:treatment-sec><tp:treatment-sec sec-type="diagnosis" id="SECID0EHGAG"><title>Diagnosis.</title><p>Dorsum (Fig. <xref ref-type="fig" rid="F1">2</xref>) black, elytra with more or less bluish metallic luster. Anterior pair of supraorbital setae absent (an anterior supraorbital seta present on one or both sides in a very few specimens). Pronotum with lateral margins very faintly sinuate before posterior angles. Apices of elytra acute (Fig. <xref ref-type="fig" rid="F2">12</xref>). Hind wings full-sized. Metepisternum long and narrow.</p></tp:treatment-sec><tp:treatment-sec sec-type="description" id="SECID0EVGAG"><title>Supplementary description.</title><p><abbrev xmlns:xlink="http://www.w3.org/1999/xlink" xlink:title="body length" id="ABBRID0E2GAG" xlink:type="simple">BL</abbrev> = 15.4–18.6 mm, <abbrev xmlns:xlink="http://www.w3.org/1999/xlink" xlink:title="body width" id="ABBRID0E6GAG" xlink:type="simple">BW</abbrev> = 6.2–7.4 mm. <abbrev xmlns:xlink="http://www.w3.org/1999/xlink" xlink:title="Pronotum width" id="ABBRID0EDHAG" xlink:type="simple">PW</abbrev>/<abbrev xmlns:xlink="http://www.w3.org/1999/xlink" xlink:title="pronotum length" id="ABBRID0EHHAG" xlink:type="simple">PL</abbrev> = 1.37–1.54. <abbrev xmlns:xlink="http://www.w3.org/1999/xlink" xlink:title="Pronotum width" id="ABBRID0ELHAG" xlink:type="simple">PW</abbrev>/<abbrev xmlns:xlink="http://www.w3.org/1999/xlink" xlink:title="basal width" id="ABBRID0EPHAG" xlink:type="simple">PBW</abbrev> = 1.40–1.59. <abbrev xmlns:xlink="http://www.w3.org/1999/xlink" xlink:title="apical width" id="ABBRID0ETHAG" xlink:type="simple">PAW</abbrev>/<abbrev xmlns:xlink="http://www.w3.org/1999/xlink" xlink:title="basal width" id="ABBRID0EXHAG" xlink:type="simple">PBW</abbrev> = 1.19–1.44. <abbrev xmlns:xlink="http://www.w3.org/1999/xlink" xlink:title="Elytra length" id="ABBRID0E2HAG" xlink:type="simple">EL</abbrev>/<abbrev xmlns:xlink="http://www.w3.org/1999/xlink" xlink:title="elytral greatest width" id="ABBRID0E6HAG" xlink:type="simple">EW</abbrev> = 1.51–1.68.</p><p><bold><italic>Male genitalia</italic>.</bold> Median lobe (Figs <xref ref-type="fig" rid="F2">11</xref>, <xref ref-type="fig" rid="F2">15</xref>) long, stout and straight but slightly bent ventrally; apical orifice broadly open dorsally, very long and wide, from basal bulb to apical lamella; in dorsal view (Fig. <xref ref-type="fig" rid="F2">11A</xref>), left and right margins both straight, apical lamella very long, length about three times as its basal width, moderately dilated in the middle, apex acute; in left lateral view (Fig. <xref ref-type="fig" rid="F2">11B</xref>), ventral margin straight, not expanded in the middle, apical portion slightly bent ventrally, apical lamella thick and straight. Left paramere (Fig. <xref ref-type="fig" rid="F2">13</xref>) large and round, with a membranous filament at apex. Right paramere (Fig. <xref ref-type="fig" rid="F2">12</xref>) strongly styloid and curved, the angle between basal portion and apical portion nearly 100°; apical portion straight, apical hook acute. Endophallus (Fig. <xref ref-type="fig" rid="F2">15</xref>) simple, only a single large lobe, straight, extended left at an angle of about 45° relative to longitudinal axis of the median lobe in dorsal view (Fig. <xref ref-type="fig" rid="F2">15D</xref>); surface with a densely setose area present on left side, without scales; gonopore lobe long and narrow, located at apex of endophallus, gonopore directed toward apex.</p><p><bold><italic>Female genitalia</italic></bold> (Figs <xref ref-type="fig" rid="F2">16–18</xref>). Gonocoxite II of ovipositor moderately long, length about three times basal width, with one ensiform seta at external margin, sensory pit of apical gonocoxite absent. Bursa copulatrix large and elongate. Spermatheca moderately long and tube-like, length about five times maximum width.</p></tp:treatment-sec><tp:treatment-sec sec-type="distribution" id="SECID0EVJAG"><title>Distribution</title><p>(Fig. <xref ref-type="fig" rid="F3">19</xref>). This species is known from Xizang (Bomi and Mêdog counties) and Yunnan (Gongshan and Fugong, new provincial record). The records from Sichuan cited by <xref ref-type="bibr" rid="B8">Hovorka and Sciaky (2003)</xref> and <xref ref-type="bibr" rid="B7">Hovorka (2017)</xref> is clearly wrong.</p><fig id="F3" position="float" orientation="portrait"><object-id xmlns:xlink="http://www.w3.org/1999/xlink" content-type="doi" xlink:type="simple">10.3897/zookeys.1009.61515.figure19</object-id><object-id xmlns:xlink="http://www.w3.org/1999/xlink" content-type="arpha" xlink:type="simple">E95FD74D-19D5-5583-9FCB-48D27F02BC8E</object-id><label>Figure 19.</label><caption><p>Distribution map for <italic><tp:taxon-name><tp:taxon-name-part taxon-name-part-type="genus" reg="Xestopus">Xestopus</tp:taxon-name-part></tp:taxon-name></italic> from China: <italic><tp:taxon-name><tp:taxon-name-part taxon-name-part-type="genus" reg="Xestopus">X.</tp:taxon-name-part> <tp:taxon-name-part taxon-name-part-type="species" reg="gutangensis">gutangensis</tp:taxon-name-part></tp:taxon-name></italic> sp. nov. (blue); <italic><tp:taxon-name><tp:taxon-name-part taxon-name-part-type="genus" reg="Xestopus">X.</tp:taxon-name-part> <tp:taxon-name-part taxon-name-part-type="species" reg="cyaneus">cyaneus</tp:taxon-name-part></tp:taxon-name></italic> (red).</p></caption><graphic xmlns:xlink="http://www.w3.org/1999/xlink" xlink:href="zookeys-1009-139-g003.jpg" position="float" orientation="portrait" xlink:type="simple" id="oo_496217.jpg"><uri content-type="original_file" xlink:type="simple">https://binary.pensoft.net/fig/496217</uri></graphic></fig></tp:treatment-sec><tp:treatment-sec sec-type="remarks" id="SECID0ERLAG"><title>Remarks.</title><p>The number of pairs of supraorbital setae is a very important character within <tp:taxon-name><tp:taxon-name-part taxon-name-part-type="family">Carabidae</tp:taxon-name-part></tp:taxon-name> for both classification and systematics. In most members of the tribe <tp:taxon-name><tp:taxon-name-part taxon-name-part-type="tribe">Harpalini</tp:taxon-name-part></tp:taxon-name>, only one pair of supraorbital setae is present at a middle position in relation to the diameter of the eyes, while most other ground beetles have two pairs of supraorbital setae. A few non-harpaline carabids lack one pair of supraorbital setae, but the other pair is present either in an anterior or a posterior position relative to the eyes instead of at the middle position as in <tp:taxon-name><tp:taxon-name-part taxon-name-part-type="subfamily">Harpalinae</tp:taxon-name-part></tp:taxon-name>. It is, therefore, usually easy to determine whether it is the anterior or posterior pair of supraorbital setae that is missing. Variation in this apparently apomorphic feature does not appear to have much value in high-level phylogeny. For example, members of genus <italic><tp:taxon-name><tp:taxon-name-part taxon-name-part-type="genus" reg="Reflexisphodrus">Reflexisphodrus</tp:taxon-name-part></tp:taxon-name></italic> Casale, 1988 and genus <italic><tp:taxon-name><tp:taxon-name-part taxon-name-part-type="genus" reg="Eosphodrus">Eosphodrus</tp:taxon-name-part></tp:taxon-name></italic> Casale, 1988 (<tp:taxon-name><tp:taxon-name-part taxon-name-part-type="tribe">Sphodrini</tp:taxon-name-part></tp:taxon-name>, <tp:taxon-name><tp:taxon-name-part taxon-name-part-type="subtribe">Sphodrina</tp:taxon-name-part></tp:taxon-name>) lack the posterior pair of supraorbital setae while those of <tp:taxon-name><tp:taxon-name-part taxon-name-part-type="genus" reg="Pterostichus">Pterostichus</tp:taxon-name-part> <tp:taxon-name-part taxon-name-part-type="infraspecific-rank">subgenus</tp:taxon-name-part> <tp:taxon-name-part taxon-name-part-type="subgenus" reg="Unitrichus">Unitrichus</tp:taxon-name-part></tp:taxon-name> Sciaky, 1997 (<tp:taxon-name><tp:taxon-name-part taxon-name-part-type="tribe">Pterostichini</tp:taxon-name-part></tp:taxon-name>) lack the anterior pair just like most members of <italic><tp:taxon-name><tp:taxon-name-part taxon-name-part-type="genus" reg="Xestopus">Xestopus</tp:taxon-name-part> <tp:taxon-name-part taxon-name-part-type="species" reg="cyaneus">cyaneus</tp:taxon-name-part></tp:taxon-name></italic>. The single species of <italic><tp:taxon-name><tp:taxon-name-part taxon-name-part-type="genus" reg="Unitrichus">Unitrichus</tp:taxon-name-part></tp:taxon-name></italic>, <italic><tp:taxon-name><tp:taxon-name-part taxon-name-part-type="genus" reg="Pterostichus">Pterostichus</tp:taxon-name-part> <tp:taxon-name-part taxon-name-part-type="species" reg="platyops">platyops</tp:taxon-name-part></tp:taxon-name></italic> Sciaky, 1997, from Yunnan, China, is distinguished from members of other subgenera of <italic><tp:taxon-name><tp:taxon-name-part taxon-name-part-type="genus" reg="Pterostichus">Pterostichus</tp:taxon-name-part></tp:taxon-name></italic> by the absence of the anterior pair of supraorbital setae and the presence of many setae at the middle of mentum. We have found a second, undescribed species from Yunnan, China with the similar appearance of <italic><tp:taxon-name><tp:taxon-name-part taxon-name-part-type="genus" reg="Pterostichus">P.</tp:taxon-name-part> <tp:taxon-name-part taxon-name-part-type="species" reg="platyops">platyops</tp:taxon-name-part></tp:taxon-name></italic> and many setae present at the middle of mentum, but with the anterior pair of supraorbital setae present (unpublished data), as in <italic><tp:taxon-name><tp:taxon-name-part taxon-name-part-type="genus" reg="Xestopus">Xestopus</tp:taxon-name-part> <tp:taxon-name-part taxon-name-part-type="species" reg="gutangensis">gutangensis</tp:taxon-name-part></tp:taxon-name></italic> Zhu &amp; Kavanaugh, sp. nov. These two examples show that differences in the number of supraorbital setae between closely related species is possible, even if it is rarely seen.</p><p>In our examination of 260 specimens of <italic><tp:taxon-name><tp:taxon-name-part taxon-name-part-type="genus" reg="Xestopus">X.</tp:taxon-name-part> <tp:taxon-name-part taxon-name-part-type="species" reg="cyaneus">cyaneus</tp:taxon-name-part></tp:taxon-name></italic> and <italic><tp:taxon-name><tp:taxon-name-part taxon-name-part-type="genus" reg="Xestopus">X.</tp:taxon-name-part> <tp:taxon-name-part taxon-name-part-type="species" reg="gutangensis">gutangensis</tp:taxon-name-part></tp:taxon-name></italic> Zhu &amp; Kavanaugh, sp. nov., we found only five that had abnormal numbers of supraorbital setae for their species assignment based on other characters. All were clearly <italic><tp:taxon-name><tp:taxon-name-part taxon-name-part-type="genus" reg="Xestopus">X.</tp:taxon-name-part> <tp:taxon-name-part taxon-name-part-type="species" reg="cyaneus">cyaneus</tp:taxon-name-part></tp:taxon-name></italic> based on the shape of the elytral apex and features of either male or female genitalia. Three of these, including one male from Xizang and one male and one female from Yunnan, had an anterior supraorbital seta present on one side but absent from the other. In addition, we found one female from Xizang and one female from Yunnan that had anterior supraorbital setae present on both sides. Consequently, the presence or absence of anterior supraorbital setae is slightly less reliable for distinguishing these two species than are the shapes of the elytral apices and male and female genitalia.</p></tp:treatment-sec><tp:treatment-sec><!--Section generated to contain objects referenced in tp:taxon-treatment.--><fig id="F1" position="float" orientation="portrait"><object-id xmlns:xlink="http://www.w3.org/1999/xlink" content-type="doi" xlink:type="simple">10.3897/zookeys.1009.61515.figures1-2</object-id><object-id xmlns:xlink="http://www.w3.org/1999/xlink" content-type="arpha" xlink:type="simple">CC27D8B6-4855-510F-93D5-D06C30239E66</object-id><label>Figures 1, 2.</label><caption><p>Holotypes of <italic><tp:taxon-name><tp:taxon-name-part taxon-name-part-type="genus" reg="Xestopus">Xestopus</tp:taxon-name-part></tp:taxon-name></italic> spp. <bold>1</bold><italic><tp:taxon-name><tp:taxon-name-part taxon-name-part-type="genus" reg="Xestopus">X.</tp:taxon-name-part> <tp:taxon-name-part taxon-name-part-type="species" reg="gutangensis">gutangensis</tp:taxon-name-part></tp:taxon-name></italic> Zhu &amp; Kavanaugh, sp. nov. (male, Xizang, <abbrev xmlns:xlink="http://www.w3.org/1999/xlink" content-type="institution" xlink:title="Institute of Zoology, Chinese Academy of Sciences, Beijing, China" id="ABBRID0EGOAE" xlink:type="simple">IZAS</abbrev>) <bold>2</bold><italic><tp:taxon-name><tp:taxon-name-part taxon-name-part-type="genus" reg="Xestopus">X.</tp:taxon-name-part> <tp:taxon-name-part taxon-name-part-type="species" reg="cyaneus">cyaneus</tp:taxon-name-part></tp:taxon-name></italic> Sciaky &amp; Facchini, 1997 (female, Xizang, <abbrev xmlns:xlink="http://www.w3.org/1999/xlink" xlink:title="Collection of Riccardo Sciaky, Milano, Italy" id="ABBRID0EYOAE" xlink:type="simple">CRS</abbrev>). Scale bar: 5.0 mm.</p></caption><graphic xmlns:xlink="http://www.w3.org/1999/xlink" xlink:href="zookeys-1009-139-g001.jpg" position="float" orientation="portrait" xlink:type="simple" id="oo_496215.jpg"><uri content-type="original_file" xlink:type="simple">https://binary.pensoft.net/fig/496215</uri></graphic></fig><fig id="F2" position="float" orientation="portrait"><object-id xmlns:xlink="http://www.w3.org/1999/xlink" content-type="doi" xlink:type="simple">10.3897/zookeys.1009.61515.figures3-18</object-id><object-id xmlns:xlink="http://www.w3.org/1999/xlink" content-type="arpha" xlink:type="simple">3EF5FABF-94CA-5B09-9DB9-7B45E07B8D0B</object-id><label>Figures 3–18.</label><caption><p>Morphological features of <italic><tp:taxon-name><tp:taxon-name-part taxon-name-part-type="genus" reg="Xestopus">Xestopus</tp:taxon-name-part></tp:taxon-name></italic> spp. <bold>3–6</bold> holotype of <italic><tp:taxon-name><tp:taxon-name-part taxon-name-part-type="genus" reg="Xestopus">X.</tp:taxon-name-part> <tp:taxon-name-part taxon-name-part-type="species" reg="gutangensis">gutangensis</tp:taxon-name-part></tp:taxon-name></italic> Zhu &amp; Kavanaugh, sp. nov. <bold>7–10</bold> paratype of <italic><tp:taxon-name><tp:taxon-name-part taxon-name-part-type="genus" reg="Xestopus">X.</tp:taxon-name-part> <tp:taxon-name-part taxon-name-part-type="species" reg="gutangensis">gutangensis</tp:taxon-name-part></tp:taxon-name></italic> Zhu &amp; Kavanaugh, sp. nov. <bold>11–18</bold><italic><tp:taxon-name><tp:taxon-name-part taxon-name-part-type="genus" reg="Xestopus">X.</tp:taxon-name-part> <tp:taxon-name-part taxon-name-part-type="species" reg="cyaneus">cyaneus</tp:taxon-name-part></tp:taxon-name></italic> Sciaky &amp; Facchini, 1997 <bold>3, 11</bold> median lobe of aedeagus <bold>A</bold> dorsal view <bold>B</bold> left lateral view <bold>4, 12</bold> right paramere <bold>5, 13</bold> left paramere <bold>6, 14</bold> apex of left elytron <bold>7, 15</bold> endophallus <bold>A</bold> left lateral view <bold>B</bold> ventral view <bold>C</bold> right lateral view <bold>D</bold> dorsal view <bold>8, 16</bold> female reproductive system <bold>9, 17</bold> female tergum VIII <bold>10, 18</bold> female sternum VIII. Scale bars: 1.0 mm.</p></caption><graphic xmlns:xlink="http://www.w3.org/1999/xlink" xlink:href="zookeys-1009-139-g002.jpg" position="float" orientation="portrait" xlink:type="simple" id="oo_496216.jpg"><uri content-type="original_file" xlink:type="simple">https://binary.pensoft.net/fig/496216</uri></graphic></fig></tp:treatment-sec><ref-list><ref id="B9"><mixed-citation xmlns:xlink="http://www.w3.org/1999/xlink" xlink:type="simple"><person-group><name name-style="western"><surname>Lorenz</surname><given-names>W</given-names></name></person-group> (<year>1998</year>) <source>Systematic List of Extant Ground Beetles of the World.</source><publisher-name>Wolfgang Lorenz</publisher-name>, <publisher-loc>Tutzing</publisher-loc>, <size units="page">502 pp</size>.</mixed-citation></ref><ref id="B8"><mixed-citation xmlns:xlink="http://www.w3.org/1999/xlink" xlink:type="simple"><person-group><name name-style="western"><surname>Hovorka</surname><given-names>O</given-names></name><name name-style="western"><surname>Sciaky</surname><given-names>R</given-names></name></person-group> (<year>2003</year>) <article-title>Subtribe <tp:taxon-name><tp:taxon-name-part taxon-name-part-type="subtribe">Dolichina</tp:taxon-name-part></tp:taxon-name> Brullé, 1834.</article-title> In: <person-group><name name-style="western"><surname>Löbl</surname><given-names>I</given-names></name><name name-style="western"><surname>Smetana</surname><given-names>A</given-names></name></person-group> (<role>Eds</role>) <issue-title>Catalogue of Palaearctic Coleoptera (Vol.</issue-title><source>1). <tp:taxon-name><tp:taxon-name-part taxon-name-part-type="suborder">Archostemata</tp:taxon-name-part></tp:taxon-name>–<tp:taxon-name><tp:taxon-name-part taxon-name-part-type="suborder">Myxophaga</tp:taxon-name-part></tp:taxon-name>–<tp:taxon-name><tp:taxon-name-part taxon-name-part-type="suborder">Adephaga</tp:taxon-name-part></tp:taxon-name>. Apollo Books, Stenstrup</source>, <fpage>529</fpage>–<lpage>530</lpage>.</mixed-citation></ref><ref id="B10"><mixed-citation xmlns:xlink="http://www.w3.org/1999/xlink" xlink:type="simple"><person-group><name name-style="western"><surname>Lorenz</surname><given-names>W</given-names></name></person-group> (<year>2005</year>) <source>Systematic List of Extant Ground Beetles of the World (<tp:taxon-name><tp:taxon-name-part taxon-name-part-type="class">Insecta</tp:taxon-name-part></tp:taxon-name><tp:taxon-name><tp:taxon-name-part taxon-name-part-type="order">Coleoptera</tp:taxon-name-part></tp:taxon-name><tp:taxon-name>Geadephaga</tp:taxon-name>: <tp:taxon-name><tp:taxon-name-part taxon-name-part-type="family">Trachypachidae</tp:taxon-name-part></tp:taxon-name> and <tp:taxon-name><tp:taxon-name-part taxon-name-part-type="family">Carabidae</tp:taxon-name-part></tp:taxon-name> incl. <tp:taxon-name><tp:taxon-name-part taxon-name-part-type="subfamily">Paussinae</tp:taxon-name-part></tp:taxon-name>, <tp:taxon-name><tp:taxon-name-part taxon-name-part-type="subfamily">Cicindelinae</tp:taxon-name-part></tp:taxon-name>, <tp:taxon-name><tp:taxon-name-part taxon-name-part-type="subfamily">Rhysodinae</tp:taxon-name-part></tp:taxon-name>), second edition.</source><publisher-name>Wolfgang Lorenz</publisher-name>, <publisher-loc>Tutzing</publisher-loc>, <size units="page">530 pp</size>.</mixed-citation></ref><ref id="B7"><mixed-citation xmlns:xlink="http://www.w3.org/1999/xlink" xlink:type="simple"><person-group><name name-style="western"><surname>Hovorka</surname><given-names>O</given-names></name></person-group> (<year>2017</year>) <article-title>Subtribe <tp:taxon-name><tp:taxon-name-part taxon-name-part-type="subtribe">Dolichina</tp:taxon-name-part></tp:taxon-name> Brullé, 1834.</article-title> In: <person-group><name name-style="western"><surname>Löbl</surname><given-names>I</given-names></name><name name-style="western"><surname>Löbl</surname><given-names>D</given-names></name></person-group> (<role>Eds</role>) <issue-title>Catalogue of Palearctic Coleoptera (Vol.</issue-title><source>1. 2<sup>nd</sup> Edn.). Brill, Leiden and Boston</source>, <fpage>768</fpage>–<lpage>769</lpage>.</mixed-citation></ref></ref-list></tp:taxon-treatment>
